# Supplementary material for: Inferring Human Colonization History Using a Copying Model
Source: PLoS Genet. 2008 May 23;4(5):e1000078. doi: 10.1371/journal.pgen.1000078 (PMC2367454; doi:10.1371/journal.pgen.1000078)
Supplement: Table S1 — Results of simulations shown. Shows inferred order and mean number of donor individuals contributed from donor to recipient. Contributions are treated as significant if more than two individuals on average are inferred as donors. Red indicates inference of a genuine source, orange indicates inference of a genuine source that highlights the recent admixture, blue indicates a genuine source that is not inferred, green indicates an incorrect source that is inferred, and purple indicates an incorrect swap in the ordering. (0.06 MB XLS) [file pgen.1000078.s003.xls]

## Sheet: SimSuppTable
simulation	recipient.pop	donor.pop	Total individuals	mean number of donors
Scenario as shown in Fig 2a, no hotspots
#1	PopA	NA
	PopB	PopA	6	6
	PopC	PopB	45	24.4862
	PopC	PopA	6	1
	PopD	PopC	24	16
	PopD	PopA	6	0
	PopD	PopB	45	1
	PopE	PopD	24	21.0053
	PopE	PopA	6	0
	PopE	PopB	45	0
	PopE	PopC	24	0.11275
#2	PopA	NA
	PopB	PopA	6	4
	PopC	PopB	45	25.284
	PopC	PopA	6	2
	PopD	PopB	45	1
	PopD	PopA	6	0
	PopD	PopC	24	16
	PopE	PopB	45	0
	PopE	PopC	24	0
	PopE	PopD	24	23
	PopE	PopA	6	0
#3	PopA	NA
	PopB	PopA	6	5
	PopC	PopB	45	25.9545
	PopC	PopA	6	0
	PopD	PopA	6	0
	PopD	PopB	45	2
	PopD	PopC	24	15.5585
	PopE	PopC	24	0
	PopE	PopA	6	0
	PopE	PopD	24	17
	PopE	PopB	45	0
#4	PopA	NA
	PopB	PopA	6	5
	PopC	PopB	45	22.6375
	PopC	PopA	6	1
	PopD	PopC	24	16
	PopD	PopA	6	0
	PopD	PopB	45	0
	PopE	PopC	24	0
	PopE	PopA	6	0
	PopE	PopB	45	0
	PopE	PopD	24	18
#5	PopA	NA
	PopB	PopA	6	5
	PopC	PopA	6	0
	PopC	PopB	45	22
	PopD	PopB	45	0
	PopD	PopC	24	18
	PopD	PopA	6	0
	PopE	PopD	24	17.633
	PopE	PopB	45	0
	PopE	PopA	6	0
	PopE	PopC	24	0
Scenario as shown in Fig 2a, with hotspots
#1	PopA	NA
	PopB	PopA	6	6
	PopC	PopA	6	1
	PopC	PopB	45	26.9303
	PopD	PopA	6	0
	PopD	PopB	45	1.7195
	PopD	PopC	24	18.7395
	PopE	PopB	45	0
	PopE	PopD	24	24
	PopE	PopA	6	0
	PopE	PopC	24	0
#2	PopA	NA
	PopB	PopA	6	5
	PopC	PopB	45	23.9718
	PopC	PopA	6	2
	PopD	PopC	24	22
	PopD	PopA	6	0
	PopD	PopB	45	0
	PopE	PopB	45	0
	PopE	PopC	24	1
	PopE	PopD	24	22
	PopE	PopA	6	0
#3	PopA	NA
	PopB	PopA	6	5.04
	PopC	PopB	45	25
	PopC	PopA	6	1
	PopD	PopA	6	0
	PopD	PopC	24	18
	PopD	PopB	45	1
	PopE	PopD	24	22.4737
	PopE	PopB	45	0
	PopE	PopC	24	0
	PopE	PopA	6	0
#4	PopA	NA
	PopB	PopA	6	5
	PopC	PopB	45	21.0325
	PopC	PopA	6	2
	PopD	PopB	45	1.74975
	PopD	PopA	6	0
	PopD	PopC	24	17.486
	PopE	PopB	45	0
	PopE	PopD	24	21.0643
	PopE	PopC	24	0
	PopE	PopA	6	0
#5	PopA	NA
	PopB	PopA	6	6
	PopC	PopB	45	23.033
	PopC	PopA	6	1
	PopD	PopB	45	1
	PopD	PopC	24	20
	PopD	PopA	6	0
	PopE	PopD	24	19.015
	PopE	PopC	24	0
	PopE	PopB	45	0
	PopE	PopA	6	0
Scenario shown in Fig 2c, no hotspots
#1	PopA	NA
	PopB	PopA	6	4
	PopC	PopB	45	21
	PopC	PopA	6	2
	PopD	PopB	45	1
	PopD	PopC	24	14
	PopD	PopA	6	2
	PopE	PopA	6	0
	PopE	PopB	45	6
	PopE	PopC	24	0
	PopE	PopD	24	17
#2	PopA	NA
	PopB	PopA	6	5
	PopC	PopA	6	1
	PopC	PopB	45	27
	PopD	PopB	45	0
	PopD	PopA	6	3
	PopD	PopC	24	17.8077
	PopE	PopA	6	0
	PopE	PopB	45	4
	PopE	PopD	24	15
	PopE	PopC	24	0
#3	PopA	NA
	PopB	PopA	6	5
	PopC	PopB	45	22
	PopC	PopA	6	1
	PopD	PopA	6	2
	PopD	PopB	45	4.70725
	PopD	PopC	24	12
	PopE	PopB	45	4
	PopE	PopC	24	0.887
	PopE	PopD	24	19.1028
	PopE	PopA	6	0
#4	PopA	NA
	PopB	PopA	6	5
	PopC	PopA	6	0
	PopC	PopB	45	24
	PopD	PopA	6	2
	PopD	PopB	45	1
	PopD	PopC	24	15
	PopE	PopC	24	1
	PopE	PopD	24	21
	PopE	PopA	6	0
	PopE	PopB	45	3
#5	PopA	NA
	PopB	PopA	6	5
	PopC	PopB	45	23
	PopC	PopA	6	0
	PopD	PopA	6	4
	PopD	PopB	45	0
	PopD	PopC	24	13.0095
	PopE	PopB	45	4
	PopE	PopA	6	0
	PopE	PopD	24	16
	PopE	PopC	24	0
Scenario shown in Fig 2c, with hotspots
#1	PopA	NA
	PopB	PopA	6	6
	PopC	PopA	6	1
	PopC	PopB	45	25.2295
	PopD	PopB	45	1.24625
	PopD	PopA	6	2
	PopD	PopC	24	15.3955
	PopE	PopA	6	0
	PopE	PopD	24	17
	PopE	PopC	24	0.326
	PopE	PopB	45	6
#2	PopA	NA
	PopB	PopA	6	6
	PopC	PopA	6	0
	PopC	PopB	45	30.1908
	PopD	PopA	6	3.924
	PopD	PopB	45	0
	PopD	PopC	24	14
	PopE	PopB	45	7
	PopE	PopD	24	19
	PopE	PopC	24	0
	PopE	PopA	6	0
#3	PopA	NA
	PopB	PopA	6	6
	PopC	PopA	6	0
	PopC	PopB	45	31.119
	PopD	PopA	6	3.0485
	PopD	PopC	24	15.0705
	PopD	PopB	45	4
	PopE		45	4
	PopE	PopC	24	2
	PopE	PopA	6	0
	PopE	PopD	24	17.8362
#4	PopA	NA
	PopB	PopA	6	5
	PopC	PopB	45	24
	PopC	PopA	6	0
	PopD	PopB	45	3
	PopD	PopA	6	3
	PopD	PopC	24	15.823
	PopE	PopB	45	6
	PopE	PopC	24	1
	PopE	PopA	6	0
	PopE	PopD	24	21
#5	PopA	NA
	PopB	PopA	6	6
	PopC	PopB	45	24
	PopC	PopA	6	0
	PopD	PopB	45	1.2255
	PopD	PopA	6	2
	PopD	PopC	24	18.8742
	PopE	PopC	24	2
	PopE	PopD	24	18
	PopE	PopB	45	5
	PopE	PopA	6	0
Scenario as shown in Fig 2a, ascertaining SNPs on PopC
#1	PopA	NA
	PopB	PopA	6	6
	PopC	PopB	45	24.56
	PopC	PopA	6	1.95
	PopD	PopC	24	16
	PopD	PopA	6	0
	PopD	PopB	45	1
	PopE	PopD	24	21
	PopE	PopA	6	0
	PopE	PopB	45	1
	PopE	PopC	24	0
#2	PopA	NA
	PopB	PopA	6	4
	PopC	PopB	45	26.91
	PopC	PopA	6	2
	PopD	PopB	45	1
	PopD	PopA	6	0
	PopD	PopC	24	16
	PopE	PopB	45	0
	PopE	PopC	24	0
	PopE	PopD	24	23
	PopE	PopA	6	0
#3	PopA	NA
	PopC	PopA	6	5
	PopB	PopC	24	16
	PopB	PopA	6	4
	PopD	PopA	6	0
	PopD	PopB	45	3
	PopD	PopC	24	17.85
	PopE	PopC	24	0
	PopE	PopA	6	0
	PopE	PopD	24	17
	PopE	PopB	45	0
#4	PopA	NA
	PopB	PopA	6	5
	PopC	PopB	45	27
	PopC	PopA	6	1
	PopD	PopC	24	18.06
	PopD	PopA	6	0
	PopD	PopB	45	1
	PopE	PopC	24	0
	PopE	PopA	6	0
	PopE	PopB	45	0
	PopE	PopD	24	18
#5	PopA	NA
	PopB	PopA	6	5
	PopC	PopA	6	1
	PopC	PopB	45	23.13
	PopD	PopB	45	0
	PopD	PopC	24	18
	PopD	PopA	6	0
	PopE	PopD	24	18.07
	PopE	PopB	45	0
	PopE	PopA	6	0
	PopE	PopC	24	0
Scenario as shown in Fig 2a, ascertaining SNPs on PopE
#1	PopA	NA
	PopB	PopA	6	6
	PopC	PopA	6	1
	PopC	PopB	45	24.97
	PopD	PopA	6	0
	PopD	PopB	45	1
	PopD	PopC	24	13.92
	PopE	PopB	45	1
	PopE	PopD	24	21.2
	PopE	PopA	6	0
	PopE	PopC	24	0.19
#2	PopA	NA
	PopB	PopA	6	4
	PopC	PopB	45	24.13
	PopC	PopA	6	2.03
	PopD	PopC	24	14
	PopD	PopA	6	0
	PopD	PopB	45	1
	PopE	PopB	45	0
	PopE	PopC	24	1
	PopE	PopD	24	20
	PopE	PopA	6	0
#3	PopA	NA
	PopC	PopA	6	5
	PopB	PopC	24	12
	PopB	PopA	6	3
	PopD	PopA	6	0
	PopD	PopC	24	14.72
	PopD	PopB	45	3.01
	PopE	PopD	24	17
	PopE	PopB	45	0
	PopE	PopC	24	2
	PopE	PopA	6	0
#4	PopA	NA
	PopB	PopA	6	5
	PopC	PopB	45	21.87
	PopC	PopA	6	1.19
	PopD	PopB	45	2
	PopD	PopA	6	0
	PopD	PopC	24	16
	PopE	PopB	45	0
	PopE	PopD	24	21
	PopE	PopC	24	0
	PopE	PopA	6	0
#5	PopA	NA
	PopB	PopA	6	5
	PopC	PopB	45	22.99
	PopC	PopA	6	1
	PopD	PopB	45	3
	PopD	PopC	24	16
	PopD	PopA	6	0
	PopE	PopD	24	17.96
	PopE	PopC	24	0
	PopE	PopB	45	0
	PopE	PopA	6	0
Scenario as shown in Fig 2c, ascertaining SNPs on PopC
#1	PopA	NA
	PopB	PopA	6	4
	PopC	PopB	45	21
	PopC	PopA	6	2
	PopD	PopB	45	4
	PopD	PopC	24	14
	PopD	PopA	6	2
	PopE	PopA	6	0
	PopE	PopB	45	6
	PopE	PopC	24	0
	PopE	PopD	24	17
#2	PopA	NA
	PopB	PopA	6	5
	PopC	PopA	6	1
	PopC	PopB	45	27
	PopD	PopB	45	0.01
	PopD	PopA	6	3
	PopD	PopC	24	20.25
	PopE	PopA	6	0
	PopE	PopB	45	4
	PopE	PopD	24	15
	PopE	PopC	24	0
#3	PopA	NA
	PopB	PopA	6	5
	PopC	PopB	45	22
	PopC	PopA	6	1.99
	PopD	PopA	6	2
	PopD	PopB	45	2.04
	PopD	PopC	24	12.05
	PopE	PopB	45	4
	PopE	PopC	24	1
	PopE	PopD	24	19
	PopE	PopA	6	0
#4	PopA	NA
	PopB	PopA	6	5
	PopC	PopA	6	0
	PopC	PopB	45	29
	PopD	PopA	6	2
	PopD	PopB	45	1
	PopD	PopC	24	16.43
	PopE	PopC	24	2
	PopE	PopD	24	19
	PopE	PopA	6	0
	PopE	PopB	45	2.99
#5	PopA	NA
	PopB	PopA	6	5
	PopC	PopB	45	23.44
	PopC	PopA	6	1
	PopD	PopA	6	2.01
	PopD	PopB	45	2
	PopD	PopC	24	16
	PopE	PopB	45	4
	PopE	PopA	6	0
	PopE	PopD	24	15.98
	PopE	PopC	24	0
Scenario as shown in Fig 2c, ascertaining SNPs on PopE
#1	PopA	NA
	PopB	PopA	6	4
	PopC	PopA	6	2
	PopC	PopB	45	21
	PopD	PopB	45	4
	PopD	PopA	6	2
	PopD	PopC	24	14
	PopE	PopA	6	0
	PopE	PopD	24	17
	PopE	PopC	24	0.326
	PopE	PopB	45	6
#2	PopA	NA
	PopB	PopA	6	5
	PopC	PopA	6	1
	PopC	PopB	45	27
	PopD	PopA	6	2.73
	PopD	PopB	45	3
	PopD	PopC	24	17
	PopE	PopB	45	13.7
	PopE	PopD	24	24
	PopE	PopC	24	0.19
	PopE	PopA	6	0
#3	PopA	NA
	PopB	PopA	6	5
	PopC	PopA	6	1
	PopC	PopB	45	22
	PopD	PopA	6	2.24
	PopD	PopC	24	12.13
	PopD	PopB	45	5
	PopE	PopB	45	4
	PopE	PopC	24	1
	PopE	PopA	6	0
	PopE	PopD	24	19.8
#4	PopA	NA
	PopB	PopA	6	5
	PopC	PopB	45	28.81
	PopC	PopA	6	0
	PopD	PopB	45	1
	PopD	PopA	6	2
	PopD	PopC	24	17.96
	PopE	PopB	45	3
	PopE	PopC	24	2
	PopE	PopA	6	0
	PopE	PopD	24	18.54
#5	PopA	NA
	PopB	PopA	6	5
	PopC	PopB	45	22.5
	PopC	PopA	6	1
	PopD	PopB	45	0
	PopD	PopA	6	4
	PopD	PopC	24	16
	PopE	PopC	24	4
	PopE	PopD	24	24
	PopE	PopB	45	7.15
	PopE	PopA	6	0
Scenario with recent admixture from PopA into PopC, as shown in Fig 3a
#1	PopA	NA
	PopB	PopA	6	5
	PopC	PopA	6	4
	PopC	PopB	45	26.02
	PopD	PopA	6	0
	PopD	PopB	45	0.58
	PopD	PopC	24	16.22
	PopE	PopA	6	0
	PopE	PopB	45	0
	PopE	PopC	24	1
	PopE	PopD	24	20.23
#2	PopA	NA
	PopC	PopA	6	5
	PopB	PopC	24	14
	PopB	PopA	6	2.57
	PopD	PopB	45	0
	PopD	PopA	6	0
	PopD	PopC	24	16
	PopE	PopB	45	0
	PopE	PopC	24	0.08
	PopE	PopD	24	19
	PopE	PopA	6	0
#3	PopA	NA
	PopC	PopA	6	4
	PopB	PopC	24	15
	PopB	PopA	6	3
	PopD	PopA	6	0
	PopD	PopB	45	2
	PopD	PopC	24	12.99
	PopE	PopC	24	1
	PopE	PopA	6	0
	PopE	PopD	24	23
	PopE	PopB	45	0
#4	PopA	NA
	PopC	PopA	6	5
	PopB	PopC	24	11
	PopB	PopA	6	4
	PopD	PopC	24	13.82
	PopD	PopA	6	0
	PopD	PopB	45	2
	PopE	PopC	24	0
	PopE	PopA	6	0
	PopE	PopB	45	0
	PopE	PopD	24	19
#5	PopA	NA
	PopC	PopA	6	6
	PopB	PopA	6	3.02
	PopB	PopC	24	13
	PopD	PopB	45	3
	PopD	PopC	24	12
	PopD	PopA	6	0
	PopE	PopD	24	16
	PopE	PopB	45	0
	PopE	PopA	6	0
	PopE	PopC	24	2
Scenario with recent admixture from PopA into PopC, with multiple ancient sources for PopD and PopE
#1	PopA	NA
	PopB	PopA	6	4
	PopC	PopA	6	3.25
	PopC	PopB	45	28.16
	PopD	PopA	6	2.01
	PopD	PopB	45	2
	PopD	PopC	24	14
	PopE	PopB	45	7
	PopE	PopD	24	24
	PopE	PopA	6	0
	PopE	PopC	24	3
#2	PopA	NA
	PopC	PopA	6	4
	PopB	PopC	24	11.61
	PopB	PopA	6	4
	PopD	PopC	24	13
	PopD	PopA	6	1
	PopD	PopB	45	4
	PopE	PopB	45	5
	PopE	PopC	24	0
	PopE	PopD	24	18.16
	PopE	PopA	6	0
#3	PopA	NA
	PopB	PopA	6	5
	PopC	PopB	45	24
	PopC	PopA	6	1
	PopD	PopA	6	2
	PopD	PopC	24	20.99
	PopD	PopB	45	1
	PopE	PopD	24	17
	PopE	PopB	45	7
	PopE	PopC	24	0
	PopE	PopA	6	0
#4	PopA	NA
	PopB	PopA	6	4.97
	PopC	PopB	45	26.1
	PopC	PopA	6	5.93
	PopD	PopB	45	0
	PopD	PopA	6	2.59
	PopD	PopC	24	15.03
	PopE	PopB	45	2
	PopE	PopD	24	14
	PopE	PopC	24	1
	PopE	PopA	6	0
#5	PopA	NA
	PopB	PopA	6	5
	PopC	PopB	45	24
	PopC	PopA	6	4
	PopD	PopB	45	4.17
	PopD	PopC	24	13.72
	PopD	PopA	6	1.91
	PopE	PopD	24	17
	PopE	PopC	24	1
	PopE	PopB	45	2
	PopE	PopA	6	0
Scenario with recent back admixture from PopD into PopC, as shown in Fig 3c
#1	PopA	NA
	PopB	PopA	6	4
	PopC	PopB	45	23
	PopC	PopA	6	1
	PopD	PopB	45	1
	PopD	PopC	24	18
	PopD	PopA	6	0
	PopE	PopA	6	0
	PopE	PopB	45	0
	PopE	PopC	24	0
	PopE	PopD	24	19
#2	PopA	NA
	PopB	PopA	6	4
	PopC	PopA	6	0
	PopC	PopB	45	23
	PopD	PopB	45	0
	PopD	PopA	6	0
	PopD	PopC	24	18
	PopE	PopA	6	0
	PopE	PopB	45	0
	PopE	PopD	24	20
	PopE	PopC	24	0
#3	PopA	NA
	PopB	PopA	6	4.1
	PopC	PopB	45	22.58
	PopC	PopA	6	0.69
	PopD	PopA	6	0
	PopD	PopB	45	1
	PopD	PopC	24	20
	PopE	PopB	45	0
	PopE	PopC	24	0
	PopE	PopD	24	20
	PopE	PopA	6	0
#4	PopA	NA
	PopB	PopA	6	5
	PopC	PopA	6	0
	PopC	PopB	45	21
	PopD	PopA	6	0
	PopD	PopB	45	0
	PopD	PopC	24	16
	PopE	PopC	24	0
	PopE	PopD	24	23
	PopE	PopA	6	0
	PopE	PopB	45	0
#5	PopA	NA
	PopB	PopA	6	5
	PopC	PopA	6	2
	PopC	PopB	45	21.59
	PopD	PopA	6	0
	PopD	PopB	45	0
	PopD	PopC	24	18.29
	PopE	PopA	6	0
	PopE	PopB	45	0
	PopE	PopC	24	1
	PopE	PopD	24	18.92
Scenario with recent back admixture from PopD into PopC, with multiple ancient sources for PopD and PopE
#1	PopA	NA
	PopB	PopA	6	5
	PopC	PopA	6	1
	PopC	PopB	45	24
	PopD	PopB	45	2
	PopD	PopA	6	1
	PopD	PopC	24	21
	PopE	PopA	6	0
	PopE	PopD	24	20
	PopE	PopC	24	1
	PopE	PopB	45	3
#2	PopA	NA
	PopB	PopA	6	5.01
	PopC	PopA	6	1.16
	PopC	PopB	45	26.13
	PopD	PopA	6	3.97
	PopD	PopB	45	0
	PopD	PopC	24	20
	PopE	PopB	45	3
	PopE	PopD	24	18
	PopE	PopC	24	2
	PopE	PopA	6	0
#3	PopA	NA
	PopB	PopA	6	4.04
	PopC	PopA	6	2
	PopC	PopB	45	24.01
	PopD	PopA	6	1.4
	PopD	PopC	24	19.46
	PopD	PopB	45	1
	PopE	PopB	45	2
	PopE	PopC	24	1
	PopE	PopA	6	0
	PopE	PopD	24	15
#4	PopA	NA
	PopB	PopA	6	4
	PopC	PopB	45	27
	PopC	PopA	6	1
	PopD	PopB	45	3
	PopD	PopA	6	1
	PopD	PopC	24	21
	PopE	PopB	45	3.02
	PopE	PopC	24	1
	PopE	PopA	6	0
	PopE	PopD	24	16.22
#5	PopA	NA
	PopB	PopA	6	5
	PopC	PopB	45	21.02
	PopC	PopA	6	2
	PopD	PopB	45	0
	PopD	PopA	6	4
	PopD	PopC	24	18
	PopE	PopC	24	0
	PopE	PopD	24	18
	PopE	PopB	45	4
	PopE	PopA	6	0
Scenario as shown in Fig 2a, remove PopD from order, no hotspots
#1	PopE	PopA	6	0
	PopE	PopB	45	0
	PopE	PopC	24	14.39
Scenario as shown in Fig 2a, remove PopD from order, with hotspots
#1	PopE	PopB	45	1.82
	PopE	PopA	6	0
	PopE	PopC	24	12
Scenario as shown in Fig 2c, remove PopD from order, no hotspots
#1	PopE	PopA	6	0
	PopE	PopB	45	6
	PopE	PopC	24	12
Scenario as shown in Fig 2c, remove PopD from order, with hotspots
#1	PopE	PopA	6	0
	PopE	PopC	24	9
	PopE	PopB	45	10.79
