# Supplementary material for: Inferring Human Colonization History Using a Copying Model
Source: PLoS Genet. 2008 May 23;4(5):e1000078. doi: 10.1371/journal.pgen.1000078 (PMC2367454; doi:10.1371/journal.pgen.1000078)
Supplement: Table S2 — Summary of results for Conrad et al [12] dataset. Shows the mean number of donors for each of the sources shown in Movie S1 and also totals. The last column shows the reduction in log-likelihood by excluding the population in the greedy solution. (0.06 MB XLS) [file pgen.1000078.s004.xls]

## Sheet: RandnumchromSummaryStartIIFinal
Frame in movie S1	recipient population	donor population	total number of individuals in donor population	number of times significant donor (1 greedy run + 2 MCMC runs)	mean number of donors	Average individuals for population	Log likelihood reduction by excluding population (greedy algorithm)
2	BiakaPygmy	San	6			6
3	BantuSouthAfrica	BiakaPygmy	23	3	6		-3772.58
3	BantuSouthAfrica	San	6	3	23	29	-294.84
4	BantuKenya	BiakaPygmy	23	3	8		-1645.06
4	BantuKenya	BantuSouthAfrica	8	3	6		-703.817
4	BantuKenya	San	6	3	23	37	-81.0253
5	MbutiPygmy	BiakaPygmy	23	3	11		-579.269
5	MbutiPygmy	BantuKenya	11	3	8		-237.96
5	MbutiPygmy	BantuSouthAfrica	8	3	6		-127.214
5	MbutiPygmy	San	6	3	23	48	-137.888
6	Yoruba	BiakaPygmy	23	3	12		-694.353
6	Yoruba	MbutiPygmy	12	3	11		-184.293
6	Yoruba	BantuKenya	11	3	8		-632.144
6	Yoruba	BantuSouthAfrica	8	3	22.9981	54	-488.937
7	Mandenka	BiakaPygmy	23	3	22		-259.946
7	Mandenka	Yoruba	22	3	11		-1243.85
7	Mandenka	BantuKenya	11	3	7.99087		-324.621
7	Mandenka	BantuSouthAfrica	8	3	20.7774	63.989	-182.871
8	Mozabite	Yoruba	22	3	10.461		-186.022
8	Mozabite	BantuKenya	11	3	14.8935		-450.879
8	Mozabite	Mandenka	21	3	28	46.1318	-165.413
9	Makrani	Mozabite	28	3	10.8492		-4220.09
9	Makrani	BantuKenya	11	3	28	38.8492	-276.597
10	Bedouin	Mozabite	28	3	25		-1507.29
10	Bedouin	Makrani	25	3	8.33333		-1295.91
10	Bedouin	BantuKenya	11	3	45	61.3333	-369.651
11	Palestinian	Bedouin	45	3	28		-1317.27
11	Palestinian	Mozabite	28	3	24.9545		-551.036
11	Palestinian	Makrani	25	3	7.33333		-474.544
11	Palestinian	BantuKenya	11	2	44.2992	105.288	-83.3607
12	Adygei	Bedouin	45	3	43.9834		-165.913
12	Adygei	Palestinian	44	3	27.709		-316.031
12	Adygei	Mozabite	28	3	24.979		-34.3531
12	Adygei	Makrani	25	3	24.9741	140.971	-267.991
13	Uygur	Makrani	25	3	14.9635		-270.533
13	Uygur	Adygei	15	3	41.0479		-131.556
13	Uygur	Bedouin	45	3	38.8235		-71.4991
13	Uygur	Palestinian	44	3	10.4356		-89.4308
13	Uygur	Mozabite	28	2	44.9648	130.245
14	Brahui	Bedouin	45	3	43.9967		-150.267
14	Brahui	Palestinian	44	3	25		-213.753
14	Brahui	Makrani	25	3	15		-510.642
14	Brahui	Adygei	15	3	10		-121.802
14	Brahui	Uygur	10	3	43.0929	138.961	-96.4584
15	Burusho	Palestinian	44	3	24.9864		-152.496
15	Burusho	Makrani	25	3	24		-246.294
15	Burusho	Brahui	24	3	14.9672		-225.451
15	Burusho	Adygei	15	3	10		-113.796
15	Burusho	Uygur	10	3	20.3333		-169.368
15	Burusho	Bedouin	45	3	44	137.38	-13.1365
16	Sindhi	Palestinian	44	3	25		-173.123
16	Sindhi	Makrani	25	3	24		-278.218
16	Sindhi	Brahui	24	3	23		-274.66
16	Sindhi	Burusho	23	3	15		-224.232
16	Sindhi	Adygei	15	3	10		-88.0468
16	Sindhi	Uygur	10	3	7.8455		-94.767
16	Sindhi	Bedouin	45	2	5.28696
16	Sindhi	BantuSouthAfrica	8	2	25	154.132	-96.7124
17	Balochi	Makrani	25	3	24		-295.008
17	Balochi	Brahui	24	3	24		-267.615
17	Balochi	Sindhi	24	3	23		-183.298
17	Balochi	Burusho	23	3	14.1675		-90.5974
17	Balochi	Adygei	15	3	9.87721		-44.3473
17	Balochi	Uygur	10	3	38.253		-13.1917
17	Balochi	Bedouin	45	3	32.2883		-55.5023
17	Balochi	Palestinian	44	3	4.62508		-93.2731
17	Balochi	Mozabite	28	2	43.9524	195.211
18	French	Palestinian	44	3	43.3647		-165.58
18	French	Bedouin	45	3	24.9163		-76.2532
18	French	Makrani	25	3	24		-23.9456
18	French	Sindhi	24	3	23.8843		-88.6047
18	French	Brahui	24	3	23.8602		-22.7524
18	French	Balochi	24	3	22.9327		-59.0324
18	French	Burusho	23	3	15		-73.3927
18	French	Adygei	15	3	9.85542		-129.491
18	French	Uygur	10	3	22.5353		-8.83374
18	French	Mozabite	28	3	27.8373	254.301	-19.7317
19	Hazara	French	28	3	24.2424		-133.328
19	Hazara	Makrani	25	3	24		-45.5197
19	Hazara	Sindhi	24	3	23.7274		-66.5742
19	Hazara	Brahui	24	3	22.988		-53.6937
19	Hazara	Burusho	23	3	14.616		-159.757
19	Hazara	Adygei	15	3	9.88871		-55.5903
19	Hazara	Uygur	10	3	20.7672		-248.485
19	Hazara	Balochi	24	3	6.4575		-19.5566
19	Hazara	Palestinian	44	2	43.5059	174.525
20	Tuscan	Bedouin	45	3	43.1674		-30.7766
20	Tuscan	Palestinian	44	3	26.8757		-52.5949
20	Tuscan	French	28	3	23.346		-55.5607
20	Tuscan	Balochi	24	3	21.8656		-7.82336
20	Tuscan	Burusho	23	3	13.4495		-11.8832
20	Tuscan	Adygei	15	3	19.8718		-11.6411
20	Tuscan	Makrani	25	3	17.8195		-6.75366
20	Tuscan	Sindhi	24	3	17.6246		-3.70353
20	Tuscan	Mozabite	28	3	17.1683		-0.728426
20	Tuscan	Brahui	24	3	15.6299		-4.85897
20	Tuscan	Hazara	22	3	23	260.324	-8.90304
20	Cambodian	Burusho	23	3	22		-63.9296
20	Cambodian	Hazara	22	3	10		-221.394
20	Cambodian	Uygur	10	3	14.5205		-113.173
20	Cambodian	Sindhi	24	3	4.22692		-97.8209
20	Cambodian	Mozabite	28	2	27.4002	73.7475
21	Pathan	French	28	3	24.4217		-47.5787
21	Pathan	Makrani	25	3	23.9594		-78.2176
21	Pathan	Brahui	24	3	23.949		-108.402
21	Pathan	Balochi	24	3	23.5991		-68.5314
21	Pathan	Sindhi	24	3	22.87		-114.845
21	Pathan	Burusho	23	3	21.7001		-64.6706
21	Pathan	Hazara	22	3	14.0144		-87.2317
21	Pathan	Adygei	15	3	9.49225		-40.9718
21	Pathan	Uygur	10	3	6.8475		-19.9424
21	Pathan	Cambodian	8	3	25.3114		-8.31979
21	Pathan	Palestinian	44	3	25.0077		-41.0524
21	Pathan	Bedouin	45	3	3.72538		-6.49431
21	Pathan	Tuscan	6	3	21.6458	252.298	-11.0411
22	Mongola	Hazara	22	3	9.44321		-274.721
22	Mongola	Uygur	10	3	7.87096		-160.01
22	Mongola	Cambodian	8	3	11.6255		-173.069
22	Mongola	Pathan	24	3	44.4784	50.5854	-57.6052
22	Druze	Bedouin	45	3	43.791		-243.576
22	Druze	Palestinian	44	3	27.9641		-287.581
22	Druze	French	28	3	27.8586		-161.309
22	Druze	Mozabite	28	3	25		-56.1523
22	Druze	Makrani	25	3	14.419		-59.8784
22	Druze	Adygei	15	3	4.633		-45.6073
22	Druze	Tuscan	6	3	20.6413		-23.4324
22	Druze	Balochi	24	3	17.4669		-21.5603
22	Druze	Pathan	24	3	8.24467		-77.6519
22	Druze	Brahui	24	2	6.21854
22	Druze	Sindhi	24	2	5.58296
22	Druze	Hazara	22	2	3.9555
22	Druze	Burusho	23	2	21.6922	250.254
23	Oroqen	Hazara	22	3	10		-350.274
23	Oroqen	Mongola	10	3	10		-238.533
23	Oroqen	Uygur	10	3	8		-93.0608
23	Oroqen	Cambodian	8	3	43.6946	49.6922	-93.8878
23	Italian	Palestinian	44	3	40.9673		-94.8163
23	Italian	Druze	41	3	27.9886		-61.4185
23	Italian	French	28	3	23.7778		-106.204
23	Italian	Pathan	24	3	14.4383		-19.4281
23	Italian	Adygei	15	3	8.23179		-13.9185
23	Italian	Uygur	10	3	6		-0.643309
23	Italian	Tuscan	6	3	39.3395		-23.0508
23	Italian	Bedouin	45	3	23.4148		-15.1342
23	Italian	Mozabite	28	3	19.1734		-56.2207
23	Italian	Brahui	24	3	18.4123		-10.4371
23	Italian	Burusho	23	3	12.918		-8.19628
23	Italian	Sindhi	24	3	8.50092		-7.64314
23	Italian	Makrani	25	2	21.9068	286.857
24	Xibo	Hazara	22	3	10		-210.514
24	Xibo	Mongola	10	3	10		-156.762
24	Xibo	Uygur	10	3	9		-99.709
24	Xibo	Oroqen	9	3	8		-122.727
24	Xibo	Cambodian	8	3	44	58.9068	-48.1335
24	Sardinian	Palestinian	44	3	28		-54.3824
24	Sardinian	French	28	3	14.7555		-250.606
24	Sardinian	Adygei	15	3	11.8925		-35.5324
24	Sardinian	Italian	12	3	5.94967		-89.8307
24	Sardinian	Tuscan	6	3	37.9724		-39.6792
24	Sardinian	Druze	41	3	22.3333		-115.23
24	Sardinian	Bedouin	45	3	20.4799		-85.9505
24	Sardinian	Balochi	24	3	13.5226		-32.2448
24	Sardinian	Mozabite	28	2	5.63962
24	Sardinian	Uygur	10	3	22	204.546	-3.28903
25	Yi	Hazara	22	3	10		-114.885
25	Yi	Mongola	10	3	9.98438		-83.0354
25	Yi	Uygur	10	3	9		-6.76936
25	Yi	Oroqen	9	3	9		-53.2202
25	Yi	Xibo	9	3	8		-83.8864
25	Yi	Cambodian	8	3	9.99829	67.9844	-154.067
26	Tu	Yi	10	3	9.68		-147.281
26	Tu	Mongola	10	3	8.93017		-71.8587
26	Tu	Xibo	9	3	8.74808		-97.1356
26	Tu	Oroqen	9	3	7.97912		-55.0637
26	Tu	Cambodian	8	3	16.7044		-85.7926
26	Tu	Hazara	22	3	7.01967		-48.0477
26	Tu	Uygur	10	3	40.9988	69.0598	-3.74994
27	Russian	Druze	41	3	27.9588		-43.7757
27	Russian	French	28	3	26.7472		-139.397
27	Russian	Sardinian	27	3	23.472		-79.9556
27	Russian	Sindhi	24	3	22.8042		-19.8763
27	Russian	Burusho	23	3	20.9428		-22.6923
27	Russian	Hazara	22	3	14.2144		-6.40667
27	Russian	Adygei	15	3	11.91		-41.0423
27	Russian	Italian	12	3	9.48308		-50.8538
27	Russian	Uygur	10	3	5.98862		-13.3984
27	Russian	Tuscan	6	3	40.1366		-20.0746
27	Russian	Palestinian	44	3	40.0571		-32.0061
27	Russian	Bedouin	45	3	21.4243		-22.9812
27	Russian	Balochi	24	3	17.5639		-8.84909
27	Russian	Makrani	25	3	16.9357		-5.34168
27	Russian	Brahui	24	3	15.7169		-0.84812
27	Russian	Pathan	24	3	7.89233		-14.1743
27	Russian	Mongola	10	3	6.56054		-5.80068
27	Russian	Yi	10	3	4.34329		-3.33914
27	Russian	Tu	10	2	21.4127	375.15
27	Naxi	Hazara	22	3	9.93475		-16.6301
27	Naxi	Yi	10	3	9.42183		-77.6357
27	Naxi	Tu	10	3	9.39854		-38.2456
27	Naxi	Uygur	10	3	9.3045		-13.2706
27	Naxi	Mongola	10	3	8.86358		-21.9193
27	Naxi	Xibo	9	3	8.50708		-37.8438
27	Naxi	Oroqen	9	3	7.98963		-12.1411
27	Naxi	Cambodian	8	3	21.3415	84.8326	-50.385
27	Daur	Hazara	22	3	9.78263		-42.3645
27	Daur	Tu	10	3	9.71438		-52.1271
27	Daur	Yi	10	3	9.33646		-36.9253
27	Daur	Uygur	10	3	8.98133		-21.4426
27	Daur	Xibo	9	3	8.93717		-58.4765
27	Daur	Mongola	10	3	8.39837		-64.7452
27	Daur	Oroqen	9	3	7.10029		-78.6538
27	Daur	Cambodian	8	3	23.9708	83.5921	-12.7192
28	Kalash	Sindhi	24	3	23.4721		-42.088
28	Kalash	Pathan	24	3	22.8565		-25.2245
28	Kalash	Burusho	23	3	22.392		-43.5189
28	Kalash	Russian	24	3	13.0084		-8.54623
28	Kalash	Adygei	15	3	10		-8.39595
28	Kalash	Uygur	10	3	19.4503		-15.0316
28	Kalash	Balochi	24	3	16.6667		-62.261
28	Kalash	Brahui	24	3	14.8447		-31.351
28	Kalash	French	28	3	12.5059		-32.8202
28	Kalash	Hazara	22	3	7.80163		-11.7962
28	Kalash	Italian	12	2	7.49696
28	Kalash	Makrani	25	2	6.87533
28	Kalash	Palestinian	44	2	10	201.341
28	Han	Yi	10	3	9.66667		-180.591
28	Han	Daur	10	3	9.483		-139.353
28	Han	Mongola	10	3	9.40933		-110.622
28	Han	Tu	10	3	8.47467		-132.994
28	Han	Xibo	9	3	8.33333		-67.1287
28	Han	Oroqen	9	3	8		-53.245
28	Han	Cambodian	8	3	7.66667		-161.006
28	Han	Naxi	8	3	27.5354	71.0337	-143.499
29	Orcadian	French	28	3	26.8214		-140.1
29	Orcadian	Sardinian	27	3	23.6453		-83.7616
29	Orcadian	Russian	24	3	22.5546		-104.882
29	Orcadian	Sindhi	24	3	14.5598		-4.73662
29	Orcadian	Adygei	15	3	11.8185		-46.0222
29	Orcadian	Italian	12	3	5.70275		-32.9761
29	Orcadian	Tuscan	6	3	20.8449		-7.75223
29	Orcadian	Kalash	23	3	13.7494		-3.34609
29	Orcadian	Pathan	24	3	10.1636		-24.7419
29	Orcadian	Makrani	25	2	9.45558
29	Orcadian	Bedouin	45	2	7.04942
29	Orcadian	Palestinian	44	2	4.45292
29	Orcadian	Druze	41	2	3.81762
29	Orcadian	Balochi	24	2	3.63792
29	Orcadian	Burusho	23	2	10	205.809
30	Hezhen	Daur	10	3	9.29688		-41.9603
30	Hezhen	Yi	10	3	9.24308		-40.1901
30	Hezhen	Mongola	10	3	9.13171		-36.3452
30	Hezhen	Tu	10	3	8.33333		-50.7309
30	Hezhen	Xibo	9	3	8.32504		-111.005
30	Hezhen	Oroqen	9	3	7.75354		-72.2199
30	Hezhen	Naxi	8	3	5.1445		-33.8745
30	Hezhen	Cambodian	8	3	3.68913		-25.6168
30	Hezhen	Orcadian	13	2	33.8986	70.9172
31	Tujia	Han	34	3	10		-194.124
31	Tujia	Mongola	10	3	10		-11.6747
31	Tujia	Yi	10	3	9.96542		-37.0287
31	Tujia	Tu	10	3	8.99		-16.876
31	Tujia	Hezhen	9	3	8.95596		-12.3078
31	Tujia	Daur	10	3	8		-11.1877
31	Tujia	Naxi	8	3	7.66479		-22.3523
31	Tujia	Xibo	9	3	6.66492		-9.89272
31	Tujia	Cambodian	8	3	4.66617		-12.5889
31	Tujia	Oroqen	9	2	27.7767	108.806
31	Basque	French	28	3	26.689		-144.097
31	Basque	Sardinian	27	3	23.553		-125.813
31	Basque	Russian	24	3	14.9433		-101.113
31	Basque	Adygei	15	3	12.804		-44.6152
31	Basque	Orcadian	13	3	11.3463		-73.8015
31	Basque	Italian	12	3	5.38392		-27.2563
31	Basque	Tuscan	6	3	33.0123		-17.5418
31	Basque	Druze	41	3	20.0249		-80.9372
31	Basque	Palestinian	44	3	11.5798		-25.2197
31	Basque	Burusho	23	3	9.83467		-20.6243
31	Basque	Pathan	24	2	8.29942
31	Basque	Sindhi	24	2	7.41792
31	Basque	Bedouin	45	2	4.22167
31	Basque	Hezhen	9	2	33.1841	216.887
32	She	Han	34	3	9.90287		-135.214
32	She	Mongola	10	3	9.82183		-34.0118
32	She	Tujia	10	3	8.94121		-32.6585
32	She	Hezhen	9	3	8.80312		-8.33531
32	She	Xibo	9	3	8.05792		-10.4895
32	She	Yi	10	3	7.67263		-4.27885
32	She	Naxi	8	3	7.64533		-6.46907
32	She	Oroqen	9	3	6.28954		-59.0702
32	She	Cambodian	8	3	7.5295		-8.38107
32	She	Daur	10	3	6.93354		-25.5482
32	She	Tu	10	3	34	114.782	-8.45626
33	Japanese	Han	34	3	10		-165.85
33	Japanese	Daur	10	3	10		-84.5664
33	Japanese	Mongola	10	3	10		-47.3386
33	Japanese	She	10	3	10		-43.8928
33	Japanese	Tu	10	3	10		-34.6139
33	Japanese	Tujia	10	3	10		-55.8502
33	Japanese	Yi	10	3	9		-42.356
33	Japanese	Hezhen	9	3	9		-52.6727
33	Japanese	Xibo	9	3	8		-47.2422
33	Japanese	Naxi	8	3	7.9475		-22.4139
33	Japanese	Cambodian	8	3	7.66667		-15.3169
33	Japanese	Oroqen	9	3	33.5231	135.614	-44.3584
34	Dai	Han	34	3	9.96492		-97.6323
34	Dai	She	10	3	8.78996		-26.0374
34	Dai	Yi	10	3	8.59558		-4.68743
34	Dai	Tujia	10	3	8.3265		-22.1017
34	Dai	Tu	10	3	8.26996		-11.8174
34	Dai	Xibo	9	3	7.92042		-3.64614
34	Dai	Cambodian	8	3	7.34067		-19.2416
34	Dai	Naxi	8	3	25.4585		-14.6442
34	Dai	Japanese	29	3	6.09408		-26.1458
34	Dai	Daur	10	3	5.10229		-10.0002
34	Dai	Hezhen	9	3	3.52842		-3.34169
34	Dai	Oroqen	9	2	27.8215	132.914
34	Colombian	Japanese	29	3	9.81758		-14.3393
34	Colombian	Daur	10	3	9.66321		-21.1201
34	Colombian	Yi	10	3	9.41075		-13.4791
34	Colombian	Uygur	10	3	8.44446		-3.00639
34	Colombian	Hezhen	9	3	6.30046		-1.14321
34	Colombian	Naxi	8	3	14.9547		-3.95288
34	Colombian	Hazara	22	3	12.5661		-9.71751
34	Colombian	Burusho	23	3	8.38513		-21.6347
34	Colombian	French	28	2	7.24229
34	Colombian	She	10	3	6.35192		-1.8514
34	Colombian	Xibo	9	3	27.0819	120.958	-0.995661
35	Yakut	Japanese	29	3	21.9177		-35.8204
35	Yakut	Hazara	22	3	11.053		-64.6897
35	Yakut	Orcadian	13	3	9.78125		-150.41
35	Yakut	Daur	10	3	9.58608		-55.0653
35	Yakut	Uygur	10	3	9.383		-24.5588
35	Yakut	Yi	10	3	8.81008		-24.4446
35	Yakut	Mongola	10	3	8.78163		-25.4439
35	Yakut	Tujia	10	3	8.61979		-13.1321
35	Yakut	Hezhen	9	3	8.3105		-49.2664
35	Yakut	Oroqen	9	3	7.88625		-57.3862
35	Yakut	Xibo	9	3	6.95592		-16.6627
35	Yakut	Colombian	7	3	6.64033		-28.5047
35	Yakut	Cambodian	8	3	21.5697		-3.78637
35	Yakut	Han	34	3	15.4607		-15.0908
35	Yakut	Russian	24	3	7.90633		-60.936
35	Yakut	Tu	10	3	4.93108		-13.8257
35	Yakut	Naxi	8	3	8.91933	194.675	-1.02721
35	Pima	Mongola	10	3	7		-436.029
35	Pima	Colombian	7	3	4		-1323.37
35	Pima	Oroqen	9	2	32.7463	19.9193
35	Lahu	Han	34	3	28.2634		-64.3623
35	Lahu	Japanese	29	3	9.77446		-23.1624
35	Lahu	She	10	3	9.74483		-7.77201
35	Lahu	Tu	10	3	9.64267		-10.7863
35	Lahu	Tujia	10	3	9.46925		-14.3834
35	Lahu	Yi	10	3	9.27517		-21.2915
35	Lahu	Dai	10	3	8		-11.3878
35	Lahu	Naxi	8	3	7.55088		-17.4057
35	Lahu	Cambodian	8	3	7.17254		-36.3052
35	Lahu	Hezhen	9	3	3.63275		-9.57041
35	Lahu	Oroqen	9	2	11.4416	135.272
36	Surui	Pima	12	3	6.72879		-167.577
36	Surui	Colombian	7	3	7.99038	18.1704	-248.392
36	Melanesian	Cambodian	8	3	7.04254		-16.2589
36	Melanesian	Oroqen	9	3	24.7453		-5.87502
36	Melanesian	Japanese	29	3	12.8674		-44.9975
36	Melanesian	Han	34	2	11.036		-43.8041
36	Melanesian	Brahui	24	3	10.2479		-30.2577
36	Melanesian	Kalash	23	3	8.1425		-9.60005
36	Melanesian	Pima	12	3	7.47004		-3.64497
36	Melanesian	Burusho	23	2	6.75492
36	Melanesian	Russian	24	2	6.59796
36	Melanesian	Yi	10	3	6.09687		-6.135
36	Melanesian	Daur	10	2	5.65542
36	Melanesian	Naxi	8	3	5.63083		-3.66772
36	Melanesian	She	10	2	5.43054
36	Melanesian	Hezhen	9	3	5.07733		-5.56387
36	Melanesian	Uygur	10	2	3.91288
36	Melanesian	Tujia	10	2	33.955	134.699
36	Han-NChina	Han	34	3	28.5263		-81.0854
36	Han-NChina	Japanese	29	3	9.91821		-25.7274
36	Han-NChina	Mongola	10	3	9.80692		-11.0432
36	Han-NChina	Tujia	10	3	9.72413		-11.4844
36	Han-NChina	Tu	10	3	9.70025		-13.2166
36	Han-NChina	She	10	3	9.11217		-26.6627
36	Han-NChina	Yi	10	3	8.62287		-9.46322
36	Han-NChina	Dai	10	3	8.46663		-6.81243
36	Han-NChina	Oroqen	9	3	8.01625		-5.3435
36	Han-NChina	Hezhen	9	3	7.74588		-6.8324
36	Han-NChina	Naxi	8	3	7.66325		-10.5176
36	Han-NChina	Xibo	9	3	6.77383		-8.51241
36	Han-NChina	Lahu	8	3	6.47887		-6.86935
36	Han-NChina	Cambodian	8	3	19.171		-3.15137
36	Han-NChina	Yakut	25	3	17.961		-18.3757
36	Han-NChina	Hazara	22	3	7.7125		-2.00475
36	Han-NChina	Orcadian	13	3	5.57696		-5.9445
36	Han-NChina	Daur	10	3	10.7567	214.932	-0.015928
37	Papuan	Melanesian	11	3	4.63058		-826.454
37	Papuan	Cambodian	8	3	33.9607	15.3873	-140.467
37	Miao	Han	34	3	28.2348		-66.3063
37	Miao	Japanese	29	3	10		-49.4101
37	Miao	Mongola	10	3	9.88712		-6.88255
37	Miao	Tu	10	3	9.87571		-11.5611
37	Miao	Han-NChina	10	3	9.79537		-23.1082
37	Miao	Yi	10	3	9.74567		-87.0583
37	Miao	Dai	10	3	9.71354		-12.4738
37	Miao	Tujia	10	3	9.48762		-13.4662
37	Miao	She	10	3	8.3955		-6.85785
37	Miao	Xibo	9	3	7.71008		-14.906
37	Miao	Naxi	8	3	7.60546		-6.9152
37	Miao	Lahu	8	3	6.21421		-16.5557
37	Miao	Hezhen	9	3	4.508		-1.67735
37	Miao	Oroqen	9	2	4.23292
37	Miao	Cambodian	8	3	12	169.367	-5.04364
37	Maya	Pima	12	3	8		-393.868
37	Maya	Surui	8	3	7		-244.997
37	Maya	Colombian	7	3	4		-265.423
37	Maya	BantuSouthAfrica	8	2	4		-57.577
37	Maya	Tuscan	6	2	7	35	-7.25601
38	Karitiana	Colombian	7	3	10.6667		-272.857
38	Karitiana	Maya	21	2	9.34337
38	Karitiana	Pima	12	3	5.59087		-215.843
38	Karitiana	Surui	8	3	11.1817	32.6009	-144.789
