# Supplementary material for: Inferring Human Colonization History Using a Copying Model
Source: PLoS Genet. 2008 May 23;4(5):e1000078. doi: 10.1371/journal.pgen.1000078 (PMC2367454; doi:10.1371/journal.pgen.1000078)
Supplement: Table S4 — Ancestral routes for particular populations. Shows values for particular lines as shown in Movie S2. (0.68 MB XLS) [file pgen.1000078.s006.xls]

## Sheet: TableS3
destination population	contribution to	contribution from	proportion
BiakaPygmy	BiakaPygmy	San	1
BantuSouthAfrica	BantuSouthAfrica	BiakaPygmy	0.793103
BantuSouthAfrica	BantuSouthAfrica	San	0.206897
BantuSouthAfrica	BiakaPygmy	San	0.793103
BantuKenya	BantuKenya	BiakaPygmy	0.621622
BantuKenya	BantuSouthAfrica	BiakaPygmy	0.171482
BantuKenya	BantuKenya	BantuSouthAfrica	0.216216
BantuKenya	BantuKenya	San	0.162162
BantuKenya	BiakaPygmy	San	0.793103
BantuKenya	BantuSouthAfrica	San	0.0447344
MbutiPygmy	MbutiPygmy	BiakaPygmy	0.479167
MbutiPygmy	BantuKenya	BiakaPygmy	0.142455
MbutiPygmy	BantuSouthAfrica	BiakaPygmy	0.171482
MbutiPygmy	MbutiPygmy	BantuKenya	0.229167
MbutiPygmy	MbutiPygmy	BantuSouthAfrica	0.166667
MbutiPygmy	BantuKenya	BantuSouthAfrica	0.0495495
MbutiPygmy	MbutiPygmy	San	0.125
MbutiPygmy	BiakaPygmy	San	0.793103
MbutiPygmy	BantuKenya	San	0.0371622
MbutiPygmy	BantuSouthAfrica	San	0.0447344
Yoruba	Yoruba	BiakaPygmy	0.425926
Yoruba	MbutiPygmy	BiakaPygmy	0.106481
Yoruba	BantuKenya	BiakaPygmy	0.158283
Yoruba	BantuSouthAfrica	BiakaPygmy	0.190535
Yoruba	Yoruba	MbutiPygmy	0.222222
Yoruba	Yoruba	BantuKenya	0.203704
Yoruba	MbutiPygmy	BantuKenya	0.0509259
Yoruba	Yoruba	BantuSouthAfrica	0.148148
Yoruba	MbutiPygmy	BantuSouthAfrica	0.037037
Yoruba	BantuKenya	BantuSouthAfrica	0.0550551
Yoruba	BiakaPygmy	San	0.881226
Yoruba	MbutiPygmy	San	0.0277778
Yoruba	BantuKenya	San	0.0412913
Yoruba	BantuSouthAfrica	San	0.0497049
Mandenka	Mandenka	BiakaPygmy	0.359407
Mandenka	Yoruba	BiakaPygmy	0.146437
Mandenka	MbutiPygmy	BiakaPygmy	0.0366093
Mandenka	BantuKenya	BiakaPygmy	0.161279
Mandenka	BantuSouthAfrica	BiakaPygmy	0.194028
Mandenka	Mandenka	Yoruba	0.343809
Mandenka	Mandenka	BantuKenya	0.171905
Mandenka	Yoruba	BantuKenya	0.0700352
Mandenka	MbutiPygmy	BantuKenya	0.0175088
Mandenka	Mandenka	BantuSouthAfrica	0.124879
Mandenka	Yoruba	BantuSouthAfrica	0.0509347
Mandenka	MbutiPygmy	BantuSouthAfrica	0.0127337
Mandenka	BantuKenya	BantuSouthAfrica	0.056097
Mandenka	BiakaPygmy	San	0.897761
Mandenka	MbutiPygmy	San	0.00955026
Mandenka	BantuKenya	San	0.0420728
Mandenka	BantuSouthAfrica	San	0.0506161
Mandenka	Yoruba	MbutiPygmy	0.0764021
Mozabite	Mozabite	Yoruba	0.450391
Mozabite	Mandenka	Yoruba	0.110998
Mozabite	Mozabite	BantuKenya	0.226762
Mozabite	Yoruba	BantuKenya	0.114357
Mozabite	MbutiPygmy	BantuKenya	0.0285892
Mozabite	Mandenka	BantuKenya	0.0554988
Mozabite	Mozabite	Mandenka	0.322846
Mozabite	Yoruba	BiakaPygmy	0.23911
Mozabite	MbutiPygmy	BiakaPygmy	0.0597775
Mozabite	BantuKenya	BiakaPygmy	0.264318
Mozabite	BantuSouthAfrica	BiakaPygmy	0.187342
Mozabite	Mandenka	BiakaPygmy	0.116033
Mozabite	Yoruba	MbutiPygmy	0.124753
Mozabite	Yoruba	BantuSouthAfrica	0.0831687
Mozabite	MbutiPygmy	BantuSouthAfrica	0.0207922
Mozabite	BantuKenya	BantuSouthAfrica	0.0919367
Mozabite	Mandenka	BantuSouthAfrica	0.0403167
Mozabite	BiakaPygmy	San	0.866581
Mozabite	MbutiPygmy	San	0.0155941
Mozabite	BantuKenya	San	0.0689525
Mozabite	BantuSouthAfrica	San	0.0488719
Makrani	Makrani	Mozabite	0.720735
Makrani	Makrani	BantuKenya	0.279265
Makrani	Mozabite	BantuKenya	0.163435
Makrani	Yoruba	BantuKenya	0.082421
Makrani	MbutiPygmy	BantuKenya	0.0206053
Makrani	Mandenka	BantuKenya	0.0399999
Makrani	Mozabite	Yoruba	0.324613
Makrani	Mandenka	Yoruba	0.0799998
Makrani	Mozabite	Mandenka	0.232687
Makrani	Yoruba	BiakaPygmy	0.172335
Makrani	MbutiPygmy	BiakaPygmy	0.0430837
Makrani	BantuKenya	BiakaPygmy	0.364101
Makrani	BantuSouthAfrica	BiakaPygmy	0.182913
Makrani	Mandenka	BiakaPygmy	0.0836292
Makrani	Yoruba	MbutiPygmy	0.0899139
Makrani	Yoruba	BantuSouthAfrica	0.0599426
Makrani	MbutiPygmy	BantuSouthAfrica	0.0149856
Makrani	BantuKenya	BantuSouthAfrica	0.126644
Makrani	Mandenka	BantuSouthAfrica	0.0290577
Makrani	BiakaPygmy	San	0.846062
Makrani	MbutiPygmy	San	0.0112392
Makrani	BantuKenya	San	0.0949828
Makrani	BantuSouthAfrica	San	0.0477165
Bedouin	Bedouin	Mozabite	0.456522
Bedouin	Makrani	Mozabite	0.293778
Bedouin	Bedouin	Makrani	0.407609
Bedouin	Bedouin	BantuKenya	0.13587
Bedouin	Mozabite	BantuKenya	0.17014
Bedouin	Yoruba	BantuKenya	0.085802
Bedouin	MbutiPygmy	BantuKenya	0.0214505
Bedouin	Mandenka	BantuKenya	0.0416407
Bedouin	Makrani	BantuKenya	0.113831
Bedouin	Mozabite	Yoruba	0.337928
Bedouin	Mandenka	Yoruba	0.0832815
Bedouin	Mozabite	Mandenka	0.242232
Bedouin	Yoruba	BiakaPygmy	0.179404
Bedouin	MbutiPygmy	BiakaPygmy	0.044851
Bedouin	BantuKenya	BiakaPygmy	0.353537
Bedouin	BantuSouthAfrica	BiakaPygmy	0.183382
Bedouin	Mandenka	BiakaPygmy	0.0870597
Bedouin	Yoruba	MbutiPygmy	0.0936022
Bedouin	Yoruba	BantuSouthAfrica	0.0624014
Bedouin	MbutiPygmy	BantuSouthAfrica	0.0156004
Bedouin	BantuKenya	BantuSouthAfrica	0.122969
Bedouin	Mandenka	BantuSouthAfrica	0.0302496
Bedouin	BiakaPygmy	San	0.848234
Bedouin	MbutiPygmy	San	0.0117003
Bedouin	BantuKenya	San	0.092227
Bedouin	BantuSouthAfrica	San	0.0478388
Palestinian	Palestinian	Bedouin	0.4274
Palestinian	Palestinian	Mozabite	0.265938
Palestinian	Bedouin	Mozabite	0.195117
Palestinian	Makrani	Mozabite	0.296383
Palestinian	Palestinian	Makrani	0.237012
Palestinian	Bedouin	Makrani	0.174212
Palestinian	Palestinian	BantuKenya	0.0696503
Palestinian	Bedouin	BantuKenya	0.0580706
Palestinian	Mozabite	BantuKenya	0.171758
Palestinian	Yoruba	BantuKenya	0.0866184
Palestinian	MbutiPygmy	BantuKenya	0.0216546
Palestinian	Mandenka	BantuKenya	0.0420369
Palestinian	Makrani	BantuKenya	0.114841
Palestinian	Mozabite	Yoruba	0.341144
Palestinian	Mandenka	Yoruba	0.0840739
Palestinian	Mozabite	Mandenka	0.244536
Palestinian	Yoruba	BiakaPygmy	0.181111
Palestinian	MbutiPygmy	BiakaPygmy	0.0452778
Palestinian	BantuKenya	BiakaPygmy	0.350986
Palestinian	BantuSouthAfrica	BiakaPygmy	0.183495
Palestinian	Mandenka	BiakaPygmy	0.0878881
Palestinian	Yoruba	MbutiPygmy	0.0944928
Palestinian	Yoruba	BantuSouthAfrica	0.0629952
Palestinian	MbutiPygmy	BantuSouthAfrica	0.0157488
Palestinian	BantuKenya	BantuSouthAfrica	0.122082
Palestinian	Mandenka	BantuSouthAfrica	0.0305374
Palestinian	BiakaPygmy	San	0.848758
Palestinian	MbutiPygmy	San	0.0118116
Palestinian	BantuKenya	San	0.0915616
Palestinian	BantuSouthAfrica	San	0.0478683
Adygei	Adygei	Bedouin	0.314244
Adygei	Palestinian	Bedouin	0.133351
Adygei	Adygei	Palestinian	0.312004
Adygei	Adygei	Mozabite	0.196559
Adygei	Bedouin	Mozabite	0.204337
Adygei	Makrani	Mozabite	0.3125
Adygei	Palestinian	Mozabite	0.0829736
Adygei	Adygei	Makrani	0.177193
Adygei	Bedouin	Makrani	0.182444
Adygei	Palestinian	Makrani	0.0739488
Adygei	Bedouin	BantuKenya	0.0608145
Adygei	Mozabite	BantuKenya	0.180586
Adygei	Yoruba	BantuKenya	0.0910704
Adygei	MbutiPygmy	BantuKenya	0.0227676
Adygei	Mandenka	BantuKenya	0.0441975
Adygei	Makrani	BantuKenya	0.121085
Adygei	Palestinian	BantuKenya	0.0217312
Adygei	Mozabite	Yoruba	0.358678
Adygei	Mandenka	Yoruba	0.0883951
Adygei	Mozabite	Mandenka	0.257105
Adygei	Yoruba	BiakaPygmy	0.19042
Adygei	MbutiPygmy	BiakaPygmy	0.047605
Adygei	BantuKenya	BiakaPygmy	0.337076
Adygei	BantuSouthAfrica	BiakaPygmy	0.184113
Adygei	Mandenka	BiakaPygmy	0.0924053
Adygei	Yoruba	MbutiPygmy	0.0993495
Adygei	Yoruba	BantuSouthAfrica	0.066233
Adygei	MbutiPygmy	BantuSouthAfrica	0.0165582
Adygei	BantuKenya	BantuSouthAfrica	0.117244
Adygei	Mandenka	BantuSouthAfrica	0.032107
Adygei	BiakaPygmy	San	0.851619
Adygei	MbutiPygmy	San	0.0124187
Adygei	BantuKenya	San	0.0879329
Adygei	BantuSouthAfrica	San	0.0480294
Uygur	Uygur	Makrani	0.191748
Uygur	Adygei	Makrani	0.0203573
Uygur	Bedouin	Makrani	0.201352
Uygur	Palestinian	Makrani	0.0791447
Uygur	Uygur	Adygei	0.114888
Uygur	Uygur	Bedouin	0.31516
Uygur	Adygei	Bedouin	0.0361029
Uygur	Palestinian	Bedouin	0.14272
Uygur	Uygur	Palestinian	0.298081
Uygur	Adygei	Palestinian	0.0358455
Uygur	Uygur	Mozabite	0.0801232
Uygur	Makrani	Mozabite	0.355035
Uygur	Adygei	Mozabite	0.0225822
Uygur	Bedouin	Mozabite	0.225514
Uygur	Palestinian	Mozabite	0.0888037
Uygur	Makrani	BantuKenya	0.137567
Uygur	Mozabite	BantuKenya	0.175074
Uygur	Yoruba	BantuKenya	0.0882902
Uygur	MbutiPygmy	BantuKenya	0.0220726
Uygur	Mandenka	BantuKenya	0.0428483
Uygur	Bedouin	BantuKenya	0.0671173
Uygur	Palestinian	BantuKenya	0.0232581
Uygur	Mozabite	Yoruba	0.347728
Uygur	Mandenka	Yoruba	0.0856966
Uygur	Mozabite	Mandenka	0.249256
Uygur	Yoruba	BiakaPygmy	0.184607
Uygur	MbutiPygmy	BiakaPygmy	0.0461517
Uygur	BantuKenya	BiakaPygmy	0.345763
Uygur	BantuSouthAfrica	BiakaPygmy	0.183727
Uygur	Mandenka	BiakaPygmy	0.0895845
Uygur	Yoruba	MbutiPygmy	0.0963166
Uygur	Yoruba	BantuSouthAfrica	0.0642111
Uygur	MbutiPygmy	BantuSouthAfrica	0.0160528
Uygur	BantuKenya	BantuSouthAfrica	0.120265
Uygur	Mandenka	BantuSouthAfrica	0.0311269
Uygur	BiakaPygmy	San	0.849833
Uygur	MbutiPygmy	San	0.0120396
Uygur	BantuKenya	San	0.0901989
Uygur	BantuSouthAfrica	San	0.0479288
Brahui	Brahui	Bedouin	0.323577
Brahui	Palestinian	Bedouin	0.159984
Brahui	Adygei	Bedouin	0.0365187
Brahui	Uygur	Bedouin	0.0226797
Brahui	Brahui	Palestinian	0.316611
Brahui	Adygei	Palestinian	0.0362584
Brahui	Uygur	Palestinian	0.0214506
Brahui	Brahui	Makrani	0.179906
Brahui	Bedouin	Makrani	0.221234
Brahui	Palestinian	Makrani	0.0887183
Brahui	Adygei	Makrani	0.0205918
Brahui	Uygur	Makrani	0.0137986
Brahui	Brahui	Adygei	0.107944
Brahui	Uygur	Adygei	0.00826761
Brahui	Brahui	Uygur	0.0719624
Brahui	Bedouin	Mozabite	0.247782
Brahui	Makrani	Mozabite	0.377844
Brahui	Palestinian	Mozabite	0.0995457
Brahui	Adygei	Mozabite	0.0228424
Brahui	Uygur	Mozabite	0.00576586
Brahui	Bedouin	BantuKenya	0.0737445
Brahui	Mozabite	BantuKenya	0.170929
Brahui	Yoruba	BantuKenya	0.0862
Brahui	MbutiPygmy	BantuKenya	0.02155
Brahui	Mandenka	BantuKenya	0.0418339
Brahui	Makrani	BantuKenya	0.146404
Brahui	Palestinian	BantuKenya	0.0260715
Brahui	Mozabite	Yoruba	0.339496
Brahui	Mandenka	Yoruba	0.0836677
Brahui	Mozabite	Mandenka	0.243355
Brahui	Yoruba	BiakaPygmy	0.180236
Brahui	MbutiPygmy	BiakaPygmy	0.0450591
Brahui	BantuKenya	BiakaPygmy	0.352294
Brahui	BantuSouthAfrica	BiakaPygmy	0.183437
Brahui	Mandenka	BiakaPygmy	0.0874635
Brahui	Yoruba	MbutiPygmy	0.0940363
Brahui	Yoruba	BantuSouthAfrica	0.0626909
Brahui	MbutiPygmy	BantuSouthAfrica	0.0156727
Brahui	BantuKenya	BantuSouthAfrica	0.122537
Brahui	Mandenka	BantuSouthAfrica	0.0303899
Brahui	BiakaPygmy	San	0.84849
Brahui	MbutiPygmy	San	0.0117545
Brahui	BantuKenya	San	0.0919027
Brahui	BantuSouthAfrica	San	0.0478532
Burusho	Burusho	Palestinian	0.313677
Burusho	Brahui	Palestinian	0.0553113
Burusho	Adygei	Palestinian	0.0429357
Burusho	Uygur	Palestinian	0.025445
Burusho	Burusho	Makrani	0.181878
Burusho	Palestinian	Makrani	0.103662
Burusho	Bedouin	Makrani	0.188158
Burusho	Brahui	Makrani	0.0314293
Burusho	Adygei	Makrani	0.0243839
Burusho	Uygur	Makrani	0.0163681
Burusho	Burusho	Brahui	0.174698
Burusho	Burusho	Adygei	0.108948
Burusho	Brahui	Adygei	0.0188576
Burusho	Uygur	Adygei	0.00980713
Burusho	Burusho	Uygur	0.0727909
Burusho	Brahui	Uygur	0.0125717
Burusho	Burusho	Bedouin	0.148008
Burusho	Palestinian	Bedouin	0.186931
Burusho	Brahui	Bedouin	0.0565283
Burusho	Adygei	Bedouin	0.043244
Burusho	Uygur	Bedouin	0.0269029
Burusho	Palestinian	Mozabite	0.116313
Burusho	Bedouin	Mozabite	0.210737
Burusho	Makrani	Mozabite	0.393434
Burusho	Adygei	Mozabite	0.027049
Burusho	Uygur	Mozabite	0.00683953
Burusho	Palestinian	BantuKenya	0.0304629
Burusho	Bedouin	BantuKenya	0.0627194
Burusho	Mozabite	BantuKenya	0.171063
Burusho	Yoruba	BantuKenya	0.0862678
Burusho	MbutiPygmy	BantuKenya	0.0215669
Burusho	Mandenka	BantuKenya	0.0418668
Burusho	Makrani	BantuKenya	0.152445
Burusho	Mozabite	Yoruba	0.339763
Burusho	Mandenka	Yoruba	0.0837336
Burusho	Mozabite	Mandenka	0.243547
Burusho	Yoruba	BiakaPygmy	0.180378
Burusho	MbutiPygmy	BiakaPygmy	0.0450945
Burusho	BantuKenya	BiakaPygmy	0.352082
Burusho	BantuSouthAfrica	BiakaPygmy	0.183447
Burusho	Mandenka	BiakaPygmy	0.0875323
Burusho	Yoruba	MbutiPygmy	0.0941103
Burusho	Yoruba	BantuSouthAfrica	0.0627402
Burusho	MbutiPygmy	BantuSouthAfrica	0.0156851
Burusho	BantuKenya	BantuSouthAfrica	0.122463
Burusho	Mandenka	BantuSouthAfrica	0.0304138
Burusho	BiakaPygmy	San	0.848533
Burusho	MbutiPygmy	San	0.0117638
Burusho	BantuKenya	San	0.0918474
Burusho	BantuSouthAfrica	San	0.0478556
Sindhi	Sindhi	Palestinian	0.285469
Sindhi	Brahui	Palestinian	0.0575532
Sindhi	Adygei	Palestinian	0.0447423
Sindhi	Uygur	Palestinian	0.0264763
Sindhi	Burusho	Palestinian	0.0468076
Sindhi	Sindhi	Makrani	0.162198
Sindhi	Palestinian	Makrani	0.109274
Sindhi	Bedouin	Makrani	0.163824
Sindhi	Brahui	Makrani	0.0327032
Sindhi	Adygei	Makrani	0.0254099
Sindhi	Uygur	Makrani	0.0170315
Sindhi	Burusho	Makrani	0.0271403
Sindhi	Sindhi	Brahui	0.15571
Sindhi	Burusho	Brahui	0.0260689
Sindhi	Sindhi	Burusho	0.149222
Sindhi	Sindhi	Adygei	0.0973189
Sindhi	Brahui	Adygei	0.0196219
Sindhi	Uygur	Adygei	0.0102046
Sindhi	Burusho	Adygei	0.0162575
Sindhi	Sindhi	Uygur	0.0648793
Sindhi	Brahui	Uygur	0.0130813
Sindhi	Burusho	Uygur	0.010862
Sindhi	Sindhi	Bedouin	0.050901
Sindhi	Palestinian	Bedouin	0.197052
Sindhi	Brahui	Bedouin	0.0588196
Sindhi	Adygei	Bedouin	0.0450635
Sindhi	Uygur	Bedouin	0.0279933
Sindhi	Burusho	Bedouin	0.0220861
Sindhi	Sindhi	BantuSouthAfrica	0.0343014
Sindhi	Yoruba	BantuSouthAfrica	0.0606176
Sindhi	MbutiPygmy	BantuSouthAfrica	0.0151544
Sindhi	BantuKenya	BantuSouthAfrica	0.118219
Sindhi	Mandenka	BantuSouthAfrica	0.0293849
Sindhi	Palestinian	Mozabite	0.12261
Sindhi	Bedouin	Mozabite	0.183483
Sindhi	Makrani	Mozabite	0.387453
Sindhi	Adygei	Mozabite	0.0281871
Sindhi	Uygur	Mozabite	0.00711675
Sindhi	Palestinian	BantuKenya	0.0321122
Sindhi	Bedouin	BantuKenya	0.0546081
Sindhi	Mozabite	BantuKenya	0.165276
Sindhi	Yoruba	BantuKenya	0.0833492
Sindhi	MbutiPygmy	BantuKenya	0.0208373
Sindhi	Mandenka	BantuKenya	0.0404503
Sindhi	Makrani	BantuKenya	0.150128
Sindhi	Mozabite	Yoruba	0.328268
Sindhi	Mandenka	Yoruba	0.0809007
Sindhi	Mozabite	Mandenka	0.235307
Sindhi	Yoruba	BiakaPygmy	0.174276
Sindhi	MbutiPygmy	BiakaPygmy	0.0435689
Sindhi	BantuKenya	BiakaPygmy	0.339878
Sindhi	BantuSouthAfrica	BiakaPygmy	0.204364
Sindhi	Mandenka	BiakaPygmy	0.0845709
Sindhi	Yoruba	MbutiPygmy	0.0909264
Sindhi	BiakaPygmy	San	0.846658
Sindhi	MbutiPygmy	San	0.0113658
Sindhi	BantuKenya	San	0.0886639
Sindhi	BantuSouthAfrica	San	0.0533124
Balochi	Balochi	Makrani	0.128066
Balochi	Brahui	Makrani	0.029842
Balochi	Bedouin	Makrani	0.201627
Balochi	Palestinian	Makrani	0.0851291
Balochi	Adygei	Makrani	0.0224184
Balochi	Uygur	Makrani	0.0154209
Balochi	Sindhi	Makrani	0.0199413
Balochi	Burusho	Makrani	0.0247658
Balochi	Balochi	Brahui	0.122944
Balochi	Sindhi	Brahui	0.0191436
Balochi	Burusho	Brahui	0.0237881
Balochi	Balochi	Sindhi	0.122944
Balochi	Balochi	Burusho	0.117821
Balochi	Sindhi	Burusho	0.018346
Balochi	Balochi	Adygei	0.0725751
Balochi	Brahui	Adygei	0.0179052
Balochi	Uygur	Adygei	0.00923959
Balochi	Sindhi	Adygei	0.0119648
Balochi	Burusho	Adygei	0.0148351
Balochi	Balochi	Uygur	0.0505976
Balochi	Brahui	Uygur	0.0119368
Balochi	Sindhi	Uygur	0.00797651
Balochi	Burusho	Uygur	0.00991173
Balochi	Balochi	Bedouin	0.195957
Balochi	Brahui	Bedouin	0.0536736
Balochi	Palestinian	Bedouin	0.153512
Balochi	Adygei	Bedouin	0.0397581
Balochi	Uygur	Bedouin	0.025346
Balochi	Sindhi	Bedouin	0.00625797
Balochi	Burusho	Bedouin	0.0201538
Balochi	Balochi	Palestinian	0.165402
Balochi	Brahui	Palestinian	0.052518
Balochi	Adygei	Palestinian	0.0394747
Balochi	Uygur	Palestinian	0.0239725
Balochi	Sindhi	Palestinian	0.0350966
Balochi	Burusho	Palestinian	0.0427125
Balochi	Balochi	Mozabite	0.0236927
Balochi	Makrani	Mozabite	0.379979
Balochi	Bedouin	Mozabite	0.225822
Balochi	Palestinian	Mozabite	0.0955185
Balochi	Adygei	Mozabite	0.0248686
Balochi	Uygur	Mozabite	0.00644372
Balochi	Makrani	BantuKenya	0.147232
Balochi	Mozabite	BantuKenya	0.171506
Balochi	Yoruba	BantuKenya	0.0864911
Balochi	MbutiPygmy	BantuKenya	0.0216228
Balochi	Mandenka	BantuKenya	0.0419752
Balochi	Bedouin	BantuKenya	0.0672091
Balochi	Palestinian	BantuKenya	0.0250167
Balochi	Mozabite	Yoruba	0.340642
Balochi	Mandenka	Yoruba	0.0839503
Balochi	Mozabite	Mandenka	0.244177
Balochi	Yoruba	BiakaPygmy	0.180845
Balochi	MbutiPygmy	BiakaPygmy	0.0452112
Balochi	BantuKenya	BiakaPygmy	0.348762
Balochi	BantuSouthAfrica	BiakaPygmy	0.186099
Balochi	Mandenka	BiakaPygmy	0.0877589
Balochi	Yoruba	MbutiPygmy	0.0943539
Balochi	Yoruba	BantuSouthAfrica	0.0629026
Balochi	MbutiPygmy	BantuSouthAfrica	0.0157257
Balochi	BantuKenya	BantuSouthAfrica	0.121309
Balochi	Mandenka	BantuSouthAfrica	0.0304926
Balochi	Sindhi	BantuSouthAfrica	0.00421715
Balochi	BiakaPygmy	San	0.848677
Balochi	MbutiPygmy	San	0.0117942
Balochi	BantuKenya	San	0.0909815
Balochi	BantuSouthAfrica	San	0.0485476
French	French	Palestinian	0.172836
French	Sindhi	Palestinian	0.0302345
French	Brahui	Palestinian	0.0450837
French	Adygei	Palestinian	0.0349965
French	Uygur	Palestinian	0.0206094
French	Burusho	Palestinian	0.0367123
French	Balochi	Palestinian	0.0155191
French	French	Bedouin	0.170525
French	Palestinian	Bedouin	0.152151
French	Sindhi	Bedouin	0.00539101
French	Brahui	Bedouin	0.0460757
French	Adygei	Bedouin	0.0352478
French	Uygur	Bedouin	0.0217902
French	Burusho	Bedouin	0.0173227
French	Balochi	Bedouin	0.018386
French	French	Makrani	0.0979794
French	Palestinian	Makrani	0.0843743
French	Bedouin	Makrani	0.190308
French	Sindhi	Makrani	0.0171787
French	Brahui	Makrani	0.0256177
French	Adygei	Makrani	0.0198751
French	Uygur	Makrani	0.0132575
French	Burusho	Makrani	0.0212867
French	Balochi	Makrani	0.012016
French	French	Sindhi	0.0943762
French	Balochi	Sindhi	0.0115354
French	French	Brahui	0.0939214
French	Sindhi	Brahui	0.0164915
French	Burusho	Brahui	0.0204464
French	Balochi	Brahui	0.0115354
French	French	Balochi	0.0938264
French	French	Burusho	0.0901794
French	Sindhi	Burusho	0.0158044
French	Balochi	Burusho	0.0110547
French	French	Adygei	0.0589851
French	Sindhi	Adygei	0.0103072
French	Brahui	Adygei	0.0153706
French	Uygur	Adygei	0.00794337
French	Burusho	Adygei	0.0127511
French	Balochi	Adygei	0.00680945
French	French	Uygur	0.0387549
French	Sindhi	Uygur	0.00687147
French	Brahui	Uygur	0.0102471
French	Burusho	Uygur	0.00851934
French	Balochi	Uygur	0.00474739
French	French	Mozabite	0.0886163
French	Palestinian	Mozabite	0.0946715
French	Bedouin	Mozabite	0.213145
French	Makrani	Mozabite	0.347317
French	Adygei	Mozabite	0.0220474
French	Uygur	Mozabite	0.00553973
French	Balochi	Mozabite	0.002223
French	Palestinian	BantuKenya	0.0247949
French	Bedouin	BantuKenya	0.063436
French	Mozabite	BantuKenya	0.175414
French	Yoruba	BantuKenya	0.088462
French	MbutiPygmy	BantuKenya	0.0221155
French	Mandenka	BantuKenya	0.0429317
French	Makrani	BantuKenya	0.134576
French	Mozabite	Yoruba	0.348405
French	Mandenka	Yoruba	0.0858633
French	Mozabite	Mandenka	0.249741
French	Yoruba	BiakaPygmy	0.184966
French	MbutiPygmy	BiakaPygmy	0.0462415
French	BantuKenya	BiakaPygmy	0.342968
French	BantuSouthAfrica	BiakaPygmy	0.186009
French	Mandenka	BiakaPygmy	0.0897587
French	Yoruba	MbutiPygmy	0.096504
French	Yoruba	BantuSouthAfrica	0.064336
French	MbutiPygmy	BantuSouthAfrica	0.016084
French	BantuKenya	BantuSouthAfrica	0.119293
French	Mandenka	BantuSouthAfrica	0.0311874
French	Sindhi	BantuSouthAfrica	0.00363292
French	BiakaPygmy	San	0.849943
French	MbutiPygmy	San	0.012063
French	BantuKenya	San	0.0894698
French	BantuSouthAfrica	San	0.0485242
Hazara	Hazara	French	0.159504
Hazara	Hazara	Makrani	0.138905
Hazara	French	Makrani	0.0156281
Hazara	Palestinian	Makrani	0.0837776
Hazara	Bedouin	Makrani	0.164871
Hazara	Sindhi	Makrani	0.0274179
Hazara	Brahui	Makrani	0.0407332
Hazara	Adygei	Makrani	0.0313363
Hazara	Uygur	Makrani	0.0211883
Hazara	Burusho	Makrani	0.0340311
Hazara	Balochi	Makrani	0.0171556
Hazara	Hazara	Sindhi	0.137517
Hazara	French	Sindhi	0.0150534
Hazara	Balochi	Sindhi	0.0164694
Hazara	Hazara	Brahui	0.135955
Hazara	French	Brahui	0.0149808
Hazara	Sindhi	Brahui	0.0263211
Hazara	Burusho	Brahui	0.0326877
Hazara	Balochi	Brahui	0.0164694
Hazara	Hazara	Burusho	0.131718
Hazara	French	Burusho	0.014384
Hazara	Sindhi	Burusho	0.0252244
Hazara	Balochi	Burusho	0.0157832
Hazara	Hazara	Adygei	0.0837473
Hazara	French	Adygei	0.00940836
Hazara	Sindhi	Adygei	0.0164507
Hazara	Brahui	Adygei	0.0244399
Hazara	Uygur	Adygei	0.0126952
Hazara	Burusho	Adygei	0.0203852
Hazara	Balochi	Adygei	0.00972207
Hazara	Hazara	Uygur	0.0566609
Hazara	French	Uygur	0.00618155
Hazara	Sindhi	Uygur	0.0109671
Hazara	Brahui	Uygur	0.0162933
Hazara	Burusho	Uygur	0.0136199
Hazara	Balochi	Uygur	0.00677799
Hazara	Hazara	Balochi	0.118993
Hazara	French	Balochi	0.0149657
Hazara	Hazara	Palestinian	0.0370005
Hazara	French	Palestinian	0.027568
Hazara	Sindhi	Palestinian	0.0482554
Hazara	Brahui	Palestinian	0.071685
Hazara	Adygei	Palestinian	0.0551775
Hazara	Uygur	Palestinian	0.0329382
Hazara	Burusho	Palestinian	0.0586919
Hazara	Balochi	Palestinian	0.022157
Hazara	French	Bedouin	0.0271994
Hazara	Palestinian	Bedouin	0.151075
Hazara	Sindhi	Bedouin	0.00860427
Hazara	Brahui	Bedouin	0.0732623
Hazara	Adygei	Bedouin	0.0555737
Hazara	Uygur	Bedouin	0.0348254
Hazara	Burusho	Bedouin	0.0276937
Hazara	Balochi	Bedouin	0.0262502
Hazara	French	Mozabite	0.0141346
Hazara	Palestinian	Mozabite	0.094002
Hazara	Bedouin	Mozabite	0.184656
Hazara	Makrani	Mozabite	0.414454
Hazara	Adygei	Mozabite	0.0347612
Hazara	Uygur	Mozabite	0.00885367
Hazara	Balochi	Mozabite	0.00317385
Hazara	Palestinian	BantuKenya	0.0246196
Hazara	Bedouin	BantuKenya	0.054957
Hazara	Mozabite	BantuKenya	0.170987
Hazara	Yoruba	BantuKenya	0.0862292
Hazara	MbutiPygmy	BantuKenya	0.0215573
Hazara	Mandenka	BantuKenya	0.0418481
Hazara	Makrani	BantuKenya	0.16059
Hazara	Mozabite	Yoruba	0.339611
Hazara	Mandenka	Yoruba	0.0836961
Hazara	Mozabite	Mandenka	0.243438
Hazara	Yoruba	BiakaPygmy	0.180297
Hazara	MbutiPygmy	BiakaPygmy	0.0450744
Hazara	BantuKenya	BiakaPygmy	0.348598
Hazara	BantuSouthAfrica	BiakaPygmy	0.187046
Hazara	Mandenka	BiakaPygmy	0.0874932
Hazara	Yoruba	MbutiPygmy	0.0940682
Hazara	Yoruba	BantuSouthAfrica	0.0627121
Hazara	MbutiPygmy	BantuSouthAfrica	0.015678
Hazara	BantuKenya	BantuSouthAfrica	0.121251
Hazara	Mandenka	BantuSouthAfrica	0.0304002
Hazara	Sindhi	BantuSouthAfrica	0.00579828
Hazara	BiakaPygmy	San	0.848508
Hazara	MbutiPygmy	San	0.0117585
Hazara	BantuKenya	San	0.0909386
Hazara	BantuSouthAfrica	San	0.0487945
Cambodian	Cambodian	Burusho	0.311875
Cambodian	Hazara	Burusho	0.0392935
Cambodian	French	Burusho	0.00429096
Cambodian	Sindhi	Burusho	0.036906
Cambodian	Balochi	Burusho	0.00470836
Cambodian	Cambodian	Hazara	0.298315
Cambodian	Cambodian	Uygur	0.135598
Cambodian	Burusho	Uygur	0.0289034
Cambodian	Brahui	Uygur	0.011357
Cambodian	Hazara	Uygur	0.0169028
Cambodian	French	Uygur	0.00184405
Cambodian	Sindhi	Uygur	0.0160461
Cambodian	Balochi	Uygur	0.00202198
Cambodian	Cambodian	Sindhi	0.196895
Cambodian	Hazara	Sindhi	0.0410233
Cambodian	French	Sindhi	0.00449065
Cambodian	Balochi	Sindhi	0.00491308
Cambodian	Cambodian	Mozabite	0.0573161
Cambodian	Palestinian	Mozabite	0.1005
Cambodian	Bedouin	Mozabite	0.187515
Cambodian	Makrani	Mozabite	0.37077
Cambodian	Adygei	Mozabite	0.0274177
Cambodian	Uygur	Mozabite	0.0170401
Cambodian	French	Mozabite	0.00421658
Cambodian	Balochi	Mozabite	0.000946808
Cambodian	Burusho	Palestinian	0.124553
Cambodian	Brahui	Palestinian	0.0499669
Cambodian	Adygei	Palestinian	0.043521
Cambodian	Uygur	Palestinian	0.0633939
Cambodian	Hazara	Palestinian	0.0110378
Cambodian	French	Palestinian	0.00822396
Cambodian	Sindhi	Palestinian	0.0706028
Cambodian	Balochi	Palestinian	0.00660978
Cambodian	Burusho	Makrani	0.072219
Cambodian	Palestinian	Makrani	0.0895691
Cambodian	Bedouin	Makrani	0.167425
Cambodian	Brahui	Makrani	0.0283924
Cambodian	Adygei	Makrani	0.0247164
Cambodian	Uygur	Makrani	0.0407796
Cambodian	Hazara	Makrani	0.0414376
Cambodian	French	Makrani	0.0046621
Cambodian	Sindhi	Makrani	0.0401153
Cambodian	Balochi	Makrani	0.00511779
Cambodian	Burusho	Brahui	0.0693681
Cambodian	Hazara	Brahui	0.0405574
Cambodian	French	Brahui	0.00446901
Cambodian	Sindhi	Brahui	0.0385106
Cambodian	Balochi	Brahui	0.00491308
Cambodian	Burusho	Adygei	0.0432604
Cambodian	Brahui	Adygei	0.0170355
Cambodian	Uygur	Adygei	0.0244336
Cambodian	Hazara	Adygei	0.0249831
Cambodian	French	Adygei	0.00280666
Cambodian	Sindhi	Adygei	0.0240692
Cambodian	Balochi	Adygei	0.00290024
Cambodian	Burusho	Bedouin	0.0587702
Cambodian	Palestinian	Bedouin	0.161518
Cambodian	Brahui	Bedouin	0.0510664
Cambodian	Adygei	Bedouin	0.0438335
Cambodian	Uygur	Bedouin	0.0670261
Cambodian	French	Bedouin	0.00811399
Cambodian	Sindhi	Bedouin	0.012589
Cambodian	Balochi	Bedouin	0.00783084
Cambodian	Palestinian	BantuKenya	0.0263215
Cambodian	Bedouin	BantuKenya	0.0558082
Cambodian	Mozabite	BantuKenya	0.173637
Cambodian	Yoruba	BantuKenya	0.0875658
Cambodian	MbutiPygmy	BantuKenya	0.0218915
Cambodian	Mandenka	BantuKenya	0.0424967
Cambodian	Makrani	BantuKenya	0.143664
Cambodian	Mozabite	Yoruba	0.344875
Cambodian	Mandenka	Yoruba	0.0849935
Cambodian	Mozabite	Mandenka	0.247211
Cambodian	Yoruba	BiakaPygmy	0.183092
Cambodian	MbutiPygmy	BiakaPygmy	0.045773
Cambodian	BantuKenya	BiakaPygmy	0.342752
Cambodian	BantuSouthAfrica	BiakaPygmy	0.1889
Cambodian	Mandenka	BiakaPygmy	0.0888494
Cambodian	Yoruba	MbutiPygmy	0.0955263
Cambodian	Yoruba	BantuSouthAfrica	0.0636842
Cambodian	MbutiPygmy	BantuSouthAfrica	0.0159211
Cambodian	BantuKenya	BantuSouthAfrica	0.119218
Cambodian	Mandenka	BantuSouthAfrica	0.0308715
Cambodian	Sindhi	BantuSouthAfrica	0.00848351
Cambodian	BiakaPygmy	San	0.849367
Cambodian	MbutiPygmy	San	0.0119408
Cambodian	BantuKenya	San	0.0894137
Cambodian	BantuSouthAfrica	San	0.0492783
Cambodian	Hazara	French	0.0475825
Cambodian	Hazara	Balochi	0.0354975
Cambodian	French	Balochi	0.00446449
Tuscan	Tuscan	Bedouin	0.167122
Tuscan	Palestinian	Bedouin	0.156048
Tuscan	French	Bedouin	0.0192379
Tuscan	Sindhi	Bedouin	0.00511862
Tuscan	Brahui	Bedouin	0.0440831
Tuscan	Adygei	Bedouin	0.0359017
Tuscan	Uygur	Bedouin	0.0122851
Tuscan	Burusho	Bedouin	0.0192021
Tuscan	Balochi	Bedouin	0.0210478
Tuscan	Tuscan	Palestinian	0.165822
Tuscan	French	Palestinian	0.0194986
Tuscan	Sindhi	Palestinian	0.0287068
Tuscan	Brahui	Palestinian	0.043134
Tuscan	Adygei	Palestinian	0.0356457
Tuscan	Uygur	Palestinian	0.0116194
Tuscan	Burusho	Palestinian	0.0406954
Tuscan	Balochi	Palestinian	0.0177658
Tuscan	Hazara	Palestinian	0.00222152
Tuscan	Tuscan	French	0.103239
Tuscan	Hazara	French	0.00957665
Tuscan	Tuscan	Balochi	0.0896805
Tuscan	French	Balochi	0.0105851
Tuscan	Hazara	Balochi	0.00714437
Tuscan	Tuscan	Burusho	0.0839937
Tuscan	French	Burusho	0.0101737
Tuscan	Sindhi	Burusho	0.0150058
Tuscan	Balochi	Burusho	0.0126552
Tuscan	Hazara	Burusho	0.00790837
Tuscan	Tuscan	Adygei	0.0516644
Tuscan	French	Adygei	0.00665446
Tuscan	Sindhi	Adygei	0.00978641
Tuscan	Brahui	Adygei	0.0147059
Tuscan	Uygur	Adygei	0.0044784
Tuscan	Burusho	Adygei	0.0141346
Tuscan	Balochi	Adygei	0.00779529
Tuscan	Hazara	Adygei	0.00502821
Tuscan	Tuscan	Makrani	0.0763347
Tuscan	Bedouin	Makrani	0.195671
Tuscan	Palestinian	Makrani	0.0865353
Tuscan	French	Makrani	0.0110536
Tuscan	Sindhi	Makrani	0.0163107
Tuscan	Brahui	Makrani	0.0245098
Tuscan	Adygei	Makrani	0.0202438
Tuscan	Uygur	Makrani	0.00747445
Tuscan	Burusho	Makrani	0.0235963
Tuscan	Balochi	Makrani	0.0137556
Tuscan	Hazara	Makrani	0.0083399
Tuscan	Tuscan	Sindhi	0.0684512
Tuscan	French	Sindhi	0.0106471
Tuscan	Balochi	Sindhi	0.0132054
Tuscan	Hazara	Sindhi	0.00825652
Tuscan	Tuscan	Mozabite	0.0677026
Tuscan	Bedouin	Mozabite	0.219151
Tuscan	Makrani	Mozabite	0.348709
Tuscan	Palestinian	Mozabite	0.0970962
Tuscan	French	Mozabite	0.00999733
Tuscan	Adygei	Mozabite	0.0224564
Tuscan	Uygur	Mozabite	0.00312325
Tuscan	Balochi	Mozabite	0.00254484
Tuscan	Tuscan	Brahui	0.0659497
Tuscan	French	Brahui	0.0105958
Tuscan	Sindhi	Brahui	0.0156583
Tuscan	Burusho	Brahui	0.0226648
Tuscan	Balochi	Brahui	0.0132054
Tuscan	Hazara	Brahui	0.00816275
Tuscan	Tuscan	Hazara	0.0600402
Tuscan	Bedouin	BantuKenya	0.0652236
Tuscan	Mozabite	BantuKenya	0.174784
Tuscan	Yoruba	BantuKenya	0.0881443
Tuscan	MbutiPygmy	BantuKenya	0.0220361
Tuscan	Mandenka	BantuKenya	0.0427775
Tuscan	Makrani	BantuKenya	0.135116
Tuscan	Palestinian	BantuKenya	0.02543
Tuscan	Mozabite	Yoruba	0.347153
Tuscan	Mandenka	Yoruba	0.0855549
Tuscan	Mozabite	Mandenka	0.248844
Tuscan	Yoruba	BiakaPygmy	0.184302
Tuscan	MbutiPygmy	BiakaPygmy	0.0460754
Tuscan	BantuKenya	BiakaPygmy	0.344074
Tuscan	BantuSouthAfrica	BiakaPygmy	0.185851
Tuscan	Mandenka	BiakaPygmy	0.0894363
Tuscan	Yoruba	MbutiPygmy	0.0961574
Tuscan	Yoruba	BantuSouthAfrica	0.0641049
Tuscan	MbutiPygmy	BantuSouthAfrica	0.0160262
Tuscan	BantuKenya	BantuSouthAfrica	0.119678
Tuscan	Mandenka	BantuSouthAfrica	0.0310754
Tuscan	Sindhi	BantuSouthAfrica	0.00344936
Tuscan	BiakaPygmy	San	0.849739
Tuscan	MbutiPygmy	San	0.0120197
Tuscan	BantuKenya	San	0.0897586
Tuscan	BantuSouthAfrica	San	0.0484829
Tuscan	French	Uygur	0.00437217
Tuscan	Sindhi	Uygur	0.00652428
Tuscan	Brahui	Uygur	0.00980392
Tuscan	Burusho	Uygur	0.00944365
Tuscan	Balochi	Uygur	0.00543469
Tuscan	Hazara	Uygur	0.00340193
Pathan	Pathan	French	0.108602
Pathan	Hazara	French	0.0151517
Pathan	Tuscan	French	0.00152441
Pathan	Pathan	Makrani	0.0967969
Pathan	French	Makrani	0.0122747
Pathan	Palestinian	Makrani	0.0870644
Pathan	Bedouin	Makrani	0.190399
Pathan	Sindhi	Makrani	0.0226178
Pathan	Brahui	Makrani	0.0332434
Pathan	Adygei	Makrani	0.0251025
Pathan	Uygur	Makrani	0.0175445
Pathan	Burusho	Makrani	0.0289234
Pathan	Balochi	Makrani	0.015279
Pathan	Hazara	Makrani	0.013195
Pathan	Tuscan	Makrani	0.00112714
Pathan	Pathan	Brahui	0.0949647
Pathan	French	Brahui	0.0117663
Pathan	Sindhi	Brahui	0.0217131
Pathan	Burusho	Brahui	0.0277816
Pathan	Balochi	Brahui	0.0146679
Pathan	Hazara	Brahui	0.0129147
Pathan	Tuscan	Brahui	0.000973798
Pathan	Pathan	Balochi	0.0949234
Pathan	French	Balochi	0.0117544
Pathan	Hazara	Balochi	0.0113035
Pathan	Tuscan	Balochi	0.0013242
Pathan	Pathan	Sindhi	0.0935367
Pathan	French	Sindhi	0.0118233
Pathan	Balochi	Sindhi	0.0146679
Pathan	Hazara	Sindhi	0.0130631
Pathan	Cambodian	Sindhi	0.00534385
Pathan	Tuscan	Sindhi	0.00101073
Pathan	Pathan	Burusho	0.0906466
Pathan	French	Burusho	0.0112975
Pathan	Sindhi	Burusho	0.0208084
Pathan	Balochi	Burusho	0.0140567
Pathan	Hazara	Burusho	0.0125122
Pathan	Cambodian	Burusho	0.00846445
Pathan	Tuscan	Burusho	0.00124023
Pathan	Pathan	Hazara	0.0860097
Pathan	Cambodian	Hazara	0.00809643
Pathan	Tuscan	Hazara	0.00088654
Pathan	Pathan	Adygei	0.0555471
Pathan	French	Adygei	0.00738957
Pathan	Sindhi	Adygei	0.0135707
Pathan	Brahui	Adygei	0.0199461
Pathan	Uygur	Adygei	0.010512
Pathan	Burusho	Adygei	0.0173256
Pathan	Balochi	Adygei	0.00865861
Pathan	Hazara	Adygei	0.00795538
Pathan	Tuscan	Adygei	0.000762865
Pathan	Pathan	Uygur	0.0376232
Pathan	French	Uygur	0.00485515
Pathan	Sindhi	Uygur	0.00904712
Pathan	Brahui	Uygur	0.0132974
Pathan	Burusho	Uygur	0.0115757
Pathan	Balochi	Uygur	0.00603657
Pathan	Hazara	Uygur	0.00538237
Pathan	Cambodian	Uygur	0.0036802
Pathan	Pathan	Cambodian	0.0271405
Pathan	Pathan	Palestinian	0.100323
Pathan	French	Palestinian	0.0216526
Pathan	Sindhi	Palestinian	0.0398073
Pathan	Brahui	Palestinian	0.058504
Pathan	Adygei	Palestinian	0.0442009
Pathan	Uygur	Palestinian	0.0272737
Pathan	Burusho	Palestinian	0.0498828
Pathan	Balochi	Palestinian	0.0197334
Pathan	Hazara	Palestinian	0.00351478
Pathan	Tuscan	Palestinian	0.00244848
Pathan	Pathan	Bedouin	0.0991197
Pathan	French	Bedouin	0.0213631
Pathan	Palestinian	Bedouin	0.157002
Pathan	Sindhi	Bedouin	0.00709792
Pathan	Brahui	Bedouin	0.0597913
Pathan	Adygei	Bedouin	0.0445183
Pathan	Uygur	Bedouin	0.0288364
Pathan	Burusho	Bedouin	0.0235372
Pathan	Balochi	Bedouin	0.0233788
Pathan	Tuscan	Bedouin	0.00246768
Pathan	Pathan	Tuscan	0.0147658
Pathan	French	Mozabite	0.0111017
Pathan	Palestinian	Mozabite	0.0976899
Pathan	Bedouin	Mozabite	0.213247
Pathan	Makrani	Mozabite	0.391768
Pathan	Adygei	Mozabite	0.0278461
Pathan	Uygur	Mozabite	0.00733108
Pathan	Balochi	Mozabite	0.00282667
Pathan	Cambodian	Mozabite	0.00155559
Pathan	Tuscan	Mozabite	0.000999681
Pathan	Palestinian	BantuKenya	0.0255855
Pathan	Bedouin	BantuKenya	0.0634663
Pathan	Mozabite	BantuKenya	0.171062
Pathan	Yoruba	BantuKenya	0.086267
Pathan	MbutiPygmy	BantuKenya	0.0215667
Pathan	Mandenka	BantuKenya	0.0418664
Pathan	Makrani	BantuKenya	0.1518
Pathan	Mozabite	Yoruba	0.33976
Pathan	Mandenka	Yoruba	0.0837328
Pathan	Mozabite	Mandenka	0.243544
Pathan	Yoruba	BiakaPygmy	0.180376
Pathan	MbutiPygmy	BiakaPygmy	0.0450941
Pathan	BantuKenya	BiakaPygmy	0.349111
Pathan	BantuSouthAfrica	BiakaPygmy	0.18642
Pathan	Mandenka	BiakaPygmy	0.0875315
Pathan	Yoruba	MbutiPygmy	0.0941094
Pathan	Yoruba	BantuSouthAfrica	0.0627396
Pathan	MbutiPygmy	BantuSouthAfrica	0.0156849
Pathan	BantuKenya	BantuSouthAfrica	0.12143
Pathan	Mandenka	BantuSouthAfrica	0.0304136
Pathan	Sindhi	BantuSouthAfrica	0.00478318
Pathan	BiakaPygmy	San	0.848533
Pathan	MbutiPygmy	San	0.0117637
Pathan	BantuKenya	San	0.0910724
Pathan	BantuSouthAfrica	San	0.0486313
Mongola	Mongola	Hazara	0.427905
Mongola	Cambodian	Hazara	0.0482778
Mongola	Pathan	Hazara	0.0197667
Mongola	Tuscan	Hazara	0.000203744
Mongola	Mongola	Uygur	0.186678
Mongola	Hazara	Uygur	0.0281125
Mongola	French	Uygur	0.00404785
Mongola	Sindhi	Uygur	0.00926883
Mongola	Brahui	Uygur	0.0117951
Mongola	Burusho	Uygur	0.0129856
Mongola	Balochi	Uygur	0.00460227
Mongola	Cambodian	Uygur	0.0219445
Mongola	Pathan	Uygur	0.00864652
Mongola	Mongola	Cambodian	0.155597
Mongola	Pathan	Cambodian	0.00623741
Mongola	Mongola	Pathan	0.229819
Mongola	Hazara	French	0.0791384
Mongola	Pathan	French	0.0249589
Mongola	Tuscan	French	0.000350338
Mongola	Hazara	Makrani	0.0689183
Mongola	French	Makrani	0.0102337
Mongola	Palestinian	Makrani	0.0845692
Mongola	Bedouin	Makrani	0.177945
Mongola	Sindhi	Makrani	0.0231721
Mongola	Brahui	Makrani	0.0294877
Mongola	Adygei	Makrani	0.0268241
Mongola	Uygur	Makrani	0.055239
Mongola	Burusho	Makrani	0.0324463
Mongola	Balochi	Makrani	0.0116487
Mongola	Pathan	Makrani	0.0222458
Mongola	Tuscan	Makrani	0.000259038
Mongola	Hazara	Sindhi	0.0682293
Mongola	French	Sindhi	0.00985737
Mongola	Balochi	Sindhi	0.0111828
Mongola	Cambodian	Sindhi	0.0318645
Mongola	Pathan	Sindhi	0.0214965
Mongola	Tuscan	Sindhi	0.000232286
Mongola	Hazara	Brahui	0.0674543
Mongola	French	Brahui	0.00980986
Mongola	Sindhi	Brahui	0.0222452
Mongola	Burusho	Brahui	0.0311654
Mongola	Balochi	Brahui	0.0111828
Mongola	Pathan	Brahui	0.0218247
Mongola	Tuscan	Brahui	0.000223797
Mongola	Hazara	Burusho	0.0653523
Mongola	French	Burusho	0.00941903
Mongola	Sindhi	Burusho	0.0213183
Mongola	Balochi	Burusho	0.0107168
Mongola	Cambodian	Burusho	0.0504723
Mongola	Pathan	Burusho	0.0208323
Mongola	Tuscan	Burusho	0.000285029
Mongola	Hazara	Adygei	0.0415515
Mongola	French	Adygei	0.00616086
Mongola	Sindhi	Adygei	0.0139032
Mongola	Brahui	Adygei	0.0176926
Mongola	Uygur	Adygei	0.0330971
Mongola	Burusho	Adygei	0.0194359
Mongola	Balochi	Adygei	0.0066013
Mongola	Pathan	Adygei	0.0127658
Mongola	Tuscan	Adygei	0.000175321
Mongola	Hazara	Balochi	0.0590388
Mongola	French	Balochi	0.00979994
Mongola	Pathan	Balochi	0.0218152
Mongola	Tuscan	Balochi	0.000304327
Mongola	Hazara	Palestinian	0.0183579
Mongola	French	Palestinian	0.0180523
Mongola	Sindhi	Palestinian	0.0407828
Mongola	Brahui	Palestinian	0.0518944
Mongola	Adygei	Palestinian	0.0472323
Mongola	Uygur	Palestinian	0.0858717
Mongola	Burusho	Palestinian	0.0559587
Mongola	Balochi	Palestinian	0.0150447
Mongola	Pathan	Palestinian	0.0230562
Mongola	Tuscan	Palestinian	0.000562709
Mongola	French	Bedouin	0.0178109
Mongola	Palestinian	Bedouin	0.152502
Mongola	Sindhi	Bedouin	0.00727186
Mongola	Brahui	Bedouin	0.0530363
Mongola	Adygei	Bedouin	0.0475714
Mongola	Uygur	Bedouin	0.0907918
Mongola	Burusho	Bedouin	0.0264041
Mongola	Balochi	Bedouin	0.0178239
Mongola	Pathan	Bedouin	0.0227796
Mongola	Tuscan	Bedouin	0.000567121
Mongola	French	Mozabite	0.00925576
Mongola	Palestinian	Mozabite	0.0948902
Mongola	Bedouin	Mozabite	0.199299
Mongola	Makrani	Mozabite	0.391351
Mongola	Adygei	Mozabite	0.0297558
Mongola	Uygur	Mozabite	0.023082
Mongola	Balochi	Mozabite	0.00215505
Mongola	Cambodian	Mozabite	0.00927574
Mongola	Tuscan	Mozabite	0.000229746
Mongola	Palestinian	BantuKenya	0.0248522
Mongola	Bedouin	BantuKenya	0.0593151
Mongola	Mozabite	BantuKenya	0.172179
Mongola	Yoruba	BantuKenya	0.0868306
Mongola	MbutiPygmy	BantuKenya	0.0217077
Mongola	Mandenka	BantuKenya	0.0421399
Mongola	Makrani	BantuKenya	0.151638
Mongola	Mozabite	Yoruba	0.341979
Mongola	Mandenka	Yoruba	0.0842799
Mongola	Mozabite	Mandenka	0.245135
Mongola	Yoruba	BiakaPygmy	0.181555
Mongola	MbutiPygmy	BiakaPygmy	0.0453887
Mongola	BantuKenya	BiakaPygmy	0.347277
Mongola	BantuSouthAfrica	BiakaPygmy	0.186571
Mongola	Mandenka	BiakaPygmy	0.0881034
Mongola	Yoruba	MbutiPygmy	0.0947243
Mongola	Yoruba	BantuSouthAfrica	0.0631495
Mongola	MbutiPygmy	BantuSouthAfrica	0.0157874
Mongola	BantuKenya	BantuSouthAfrica	0.120792
Mongola	Mandenka	BantuSouthAfrica	0.0306123
Mongola	Sindhi	BantuSouthAfrica	0.00490039
Mongola	BiakaPygmy	San	0.848895
Mongola	MbutiPygmy	San	0.0118405
Mongola	BantuKenya	San	0.090594
Mongola	BantuSouthAfrica	San	0.0486707
Mongola	Pathan	Tuscan	0.00339346
Oroqen	Oroqen	Hazara	0.436531
Oroqen	Mongola	Hazara	0.0861111
Oroqen	Cambodian	Hazara	0.0577415
Oroqen	Pathan	Hazara	0.00397783
Oroqen	Tuscan	Hazara	4.10012e-05
Oroqen	Oroqen	Mongola	0.201239
Oroqen	Oroqen	Uygur	0.201239
Oroqen	Hazara	Uygur	0.0331127
Oroqen	French	Uygur	0.0038099
Oroqen	Sindhi	Uygur	0.00923603
Oroqen	Brahui	Uygur	0.0113145
Oroqen	Burusho	Uygur	0.0132119
Oroqen	Balochi	Uygur	0.00421048
Oroqen	Mongola	Uygur	0.037567
Oroqen	Cambodian	Uygur	0.0262461
Oroqen	Pathan	Uygur	0.00174002
Oroqen	Oroqen	Cambodian	0.160991
Oroqen	Mongola	Cambodian	0.0313123
Oroqen	Pathan	Cambodian	0.00125521
Oroqen	Hazara	French	0.0932144
Oroqen	Pathan	French	0.00502271
Oroqen	Tuscan	French	7.05017e-05
Oroqen	Hazara	Makrani	0.0811766
Oroqen	French	Makrani	0.00963212
Oroqen	Palestinian	Makrani	0.0839369
Oroqen	Bedouin	Makrani	0.175255
Oroqen	Sindhi	Makrani	0.0230901
Oroqen	Brahui	Makrani	0.0282863
Oroqen	Adygei	Makrani	0.0271531
Oroqen	Uygur	Makrani	0.0655178
Oroqen	Burusho	Makrani	0.0330117
Oroqen	Balochi	Makrani	0.0106571
Oroqen	Pathan	Makrani	0.00447672
Oroqen	Tuscan	Makrani	5.21286e-05
Oroqen	Hazara	Sindhi	0.080365
Oroqen	French	Sindhi	0.00927791
Oroqen	Balochi	Sindhi	0.0102308
Oroqen	Cambodian	Sindhi	0.0381108
Oroqen	Pathan	Sindhi	0.00432594
Oroqen	Tuscan	Sindhi	4.67451e-05
Oroqen	Hazara	Brahui	0.0794522
Oroqen	French	Brahui	0.00923319
Oroqen	Sindhi	Brahui	0.0221665
Oroqen	Burusho	Brahui	0.0317085
Oroqen	Balochi	Brahui	0.0102308
Oroqen	Pathan	Brahui	0.00439198
Oroqen	Tuscan	Brahui	4.50368e-05
Oroqen	Hazara	Burusho	0.0769763
Oroqen	French	Burusho	0.00886533
Oroqen	Sindhi	Burusho	0.0212429
Oroqen	Balochi	Burusho	0.00980449
Oroqen	Cambodian	Burusho	0.0603661
Oroqen	Pathan	Burusho	0.00419228
Oroqen	Tuscan	Burusho	5.7359e-05
Oroqen	Hazara	Adygei	0.0489421
Oroqen	French	Adygei	0.00579869
Oroqen	Sindhi	Adygei	0.013854
Oroqen	Brahui	Adygei	0.0169718
Oroqen	Uygur	Adygei	0.0392558
Oroqen	Burusho	Adygei	0.0197746
Oroqen	Balochi	Adygei	0.00603934
Oroqen	Pathan	Adygei	0.00256897
Oroqen	Tuscan	Adygei	3.52814e-05
Oroqen	Hazara	Balochi	0.0695398
Oroqen	French	Balochi	0.00922385
Oroqen	Pathan	Balochi	0.00439007
Oroqen	Tuscan	Balochi	6.12425e-05
Oroqen	Hazara	Palestinian	0.0216232
Oroqen	French	Palestinian	0.0169911
Oroqen	Sindhi	Palestinian	0.0406385
Oroqen	Brahui	Palestinian	0.0497801
Oroqen	Adygei	Palestinian	0.0478117
Oroqen	Uygur	Palestinian	0.101851
Oroqen	Burusho	Palestinian	0.0569338
Oroqen	Balochi	Palestinian	0.0137639
Oroqen	Pathan	Palestinian	0.00463981
Oroqen	Tuscan	Palestinian	0.000113239
Oroqen	French	Bedouin	0.0167639
Oroqen	Palestinian	Bedouin	0.151362
Oroqen	Sindhi	Bedouin	0.00724613
Oroqen	Brahui	Bedouin	0.0508755
Oroqen	Adygei	Bedouin	0.048155
Oroqen	Uygur	Bedouin	0.107686
Oroqen	Burusho	Bedouin	0.0268642
Oroqen	Balochi	Bedouin	0.0163066
Oroqen	Pathan	Bedouin	0.00458415
Oroqen	Tuscan	Bedouin	0.000114127
Oroqen	French	Mozabite	0.00871166
Oroqen	Palestinian	Mozabite	0.0941808
Oroqen	Bedouin	Mozabite	0.196285
Oroqen	Makrani	Mozabite	0.390815
Oroqen	Adygei	Mozabite	0.0301208
Oroqen	Uygur	Mozabite	0.0273771
Oroqen	Balochi	Mozabite	0.00197159
Oroqen	Cambodian	Mozabite	0.011094
Oroqen	Tuscan	Mozabite	4.62338e-05
Oroqen	Palestinian	BantuKenya	0.0246664
Oroqen	Bedouin	BantuKenya	0.0584182
Oroqen	Mozabite	BantuKenya	0.172476
Oroqen	Yoruba	BantuKenya	0.0869802
Oroqen	MbutiPygmy	BantuKenya	0.021745
Oroqen	Mandenka	BantuKenya	0.0422125
Oroqen	Makrani	BantuKenya	0.15143
Oroqen	Mozabite	Yoruba	0.342569
Oroqen	Mandenka	Yoruba	0.084425
Oroqen	Mozabite	Mandenka	0.245558
Oroqen	Yoruba	BiakaPygmy	0.181868
Oroqen	MbutiPygmy	BiakaPygmy	0.0454669
Oroqen	BantuKenya	BiakaPygmy	0.34682
Oroqen	BantuSouthAfrica	BiakaPygmy	0.186581
Oroqen	Mandenka	BiakaPygmy	0.0882552
Oroqen	Yoruba	MbutiPygmy	0.0948875
Oroqen	Yoruba	BantuSouthAfrica	0.0632583
Oroqen	MbutiPygmy	BantuSouthAfrica	0.0158146
Oroqen	BantuKenya	BantuSouthAfrica	0.120633
Oroqen	Mandenka	BantuSouthAfrica	0.030665
Oroqen	Sindhi	BantuSouthAfrica	0.00488305
Oroqen	BiakaPygmy	San	0.848991
Oroqen	MbutiPygmy	San	0.0118609
Oroqen	BantuKenya	San	0.0904749
Oroqen	BantuSouthAfrica	San	0.0486733
Oroqen	Mongola	Pathan	0.0462486
Oroqen	Pathan	Tuscan	0.000682896
Xibo	Xibo	Hazara	0.37189
Xibo	Mongola	Hazara	0.0857973
Xibo	Cambodian	Hazara	0.0575311
Xibo	Pathan	Hazara	0.00396333
Xibo	Tuscan	Hazara	4.08518e-05
Xibo	Oroqen	Hazara	0.0666948
Xibo	Xibo	Mongola	0.16976
Xibo	Oroqen	Mongola	0.030746
Xibo	Xibo	Uygur	0.16976
Xibo	Hazara	Uygur	0.0331986
Xibo	French	Uygur	0.00381854
Xibo	Sindhi	Uygur	0.00924234
Xibo	Brahui	Uygur	0.0113327
Xibo	Burusho	Uygur	0.0132134
Xibo	Balochi	Uygur	0.00421983
Xibo	Mongola	Uygur	0.0374301
Xibo	Cambodian	Uygur	0.0261505
Xibo	Pathan	Uygur	0.00173368
Xibo	Oroqen	Uygur	0.030746
Xibo	Xibo	Oroqen	0.152784
Xibo	Xibo	Cambodian	0.135808
Xibo	Mongola	Cambodian	0.0311981
Xibo	Pathan	Cambodian	0.00125064
Xibo	Oroqen	Cambodian	0.0245968
Xibo	Hazara	French	0.093456
Xibo	Pathan	French	0.0050044
Xibo	Tuscan	French	7.02447e-05
Xibo	Hazara	Makrani	0.081387
Xibo	French	Makrani	0.00965397
Xibo	Palestinian	Makrani	0.0839364
Xibo	Bedouin	Makrani	0.175217
Xibo	Sindhi	Makrani	0.0231058
Xibo	Brahui	Makrani	0.0283317
Xibo	Adygei	Makrani	0.0271683
Xibo	Uygur	Makrani	0.0653563
Xibo	Burusho	Makrani	0.0330154
Xibo	Balochi	Makrani	0.0106807
Xibo	Pathan	Makrani	0.0044604
Xibo	Tuscan	Makrani	5.19387e-05
Xibo	Hazara	Sindhi	0.0805732
Xibo	French	Sindhi	0.00929895
Xibo	Balochi	Sindhi	0.0102535
Xibo	Cambodian	Sindhi	0.0379719
Xibo	Pathan	Sindhi	0.00431017
Xibo	Tuscan	Sindhi	4.65747e-05
Xibo	Hazara	Brahui	0.0796581
Xibo	French	Brahui	0.00925414
Xibo	Sindhi	Brahui	0.0221816
Xibo	Burusho	Brahui	0.0317121
Xibo	Balochi	Brahui	0.0102535
Xibo	Pathan	Brahui	0.00437598
Xibo	Tuscan	Brahui	4.48726e-05
Xibo	Hazara	Burusho	0.0771757
Xibo	French	Burusho	0.00888544
Xibo	Sindhi	Burusho	0.0212574
Xibo	Balochi	Burusho	0.00982628
Xibo	Cambodian	Burusho	0.0601461
Xibo	Pathan	Burusho	0.004177
Xibo	Tuscan	Burusho	5.71499e-05
Xibo	Hazara	Adygei	0.049069
Xibo	French	Adygei	0.00581184
Xibo	Sindhi	Adygei	0.0138635
Xibo	Brahui	Adygei	0.016999
Xibo	Uygur	Adygei	0.039159
Xibo	Burusho	Adygei	0.0197768
Xibo	Balochi	Adygei	0.00605276
Xibo	Pathan	Adygei	0.00255961
Xibo	Tuscan	Adygei	3.51529e-05
Xibo	Hazara	Balochi	0.0697201
Xibo	French	Balochi	0.00924477
Xibo	Pathan	Balochi	0.00437408
Xibo	Tuscan	Balochi	6.10193e-05
Xibo	Hazara	Palestinian	0.0216792
Xibo	French	Palestinian	0.0170296
Xibo	Sindhi	Palestinian	0.0406663
Xibo	Brahui	Palestinian	0.04986
Xibo	Adygei	Palestinian	0.0478385
Xibo	Uygur	Palestinian	0.1016
Xibo	Burusho	Palestinian	0.0569402
Xibo	Balochi	Palestinian	0.0137945
Xibo	Pathan	Palestinian	0.0046229
Xibo	Tuscan	Palestinian	0.000112826
Xibo	French	Bedouin	0.0168019
Xibo	Palestinian	Bedouin	0.151361
Xibo	Sindhi	Bedouin	0.00725107
Xibo	Brahui	Bedouin	0.050957
Xibo	Adygei	Bedouin	0.048182
Xibo	Uygur	Bedouin	0.107421
Xibo	Burusho	Bedouin	0.0268672
Xibo	Balochi	Bedouin	0.0163428
Xibo	Pathan	Bedouin	0.00456744
Xibo	Tuscan	Bedouin	0.000113711
Xibo	French	Mozabite	0.00873143
Xibo	Palestinian	Mozabite	0.0941801
Xibo	Bedouin	Mozabite	0.196243
Xibo	Makrani	Mozabite	0.390901
Xibo	Adygei	Mozabite	0.0301377
Xibo	Uygur	Mozabite	0.0273096
Xibo	Balochi	Mozabite	0.00197597
Xibo	Cambodian	Mozabite	0.0110536
Xibo	Tuscan	Mozabite	4.60654e-05
Xibo	Palestinian	BantuKenya	0.0246662
Xibo	Bedouin	BantuKenya	0.0584056
Xibo	Mozabite	BantuKenya	0.17247
Xibo	Yoruba	BantuKenya	0.0869774
Xibo	MbutiPygmy	BantuKenya	0.0217444
Xibo	Mandenka	BantuKenya	0.0422112
Xibo	Makrani	BantuKenya	0.151464
Xibo	Mozabite	Yoruba	0.342558
Xibo	Mandenka	Yoruba	0.0844224
Xibo	Mozabite	Mandenka	0.24555
Xibo	Yoruba	BiakaPygmy	0.181862
Xibo	MbutiPygmy	BiakaPygmy	0.0454655
Xibo	BantuKenya	BiakaPygmy	0.346827
Xibo	BantuSouthAfrica	BiakaPygmy	0.186583
Xibo	Mandenka	BiakaPygmy	0.0882524
Xibo	Yoruba	MbutiPygmy	0.0948845
Xibo	Yoruba	BantuSouthAfrica	0.0632563
Xibo	MbutiPygmy	BantuSouthAfrica	0.0158141
Xibo	BantuKenya	BantuSouthAfrica	0.120635
Xibo	Mandenka	BantuSouthAfrica	0.030664
Xibo	Sindhi	BantuSouthAfrica	0.00488638
Xibo	BiakaPygmy	San	0.848989
Xibo	MbutiPygmy	San	0.0118606
Xibo	BantuKenya	San	0.0904766
Xibo	BantuSouthAfrica	San	0.0486737
Xibo	Mongola	Pathan	0.04608
Xibo	Pathan	Tuscan	0.000680407
Yi	Yi	Hazara	0.323604
Yi	Mongola	Hazara	0.0856995
Yi	Cambodian	Hazara	0.0574655
Yi	Pathan	Hazara	0.00395881
Yi	Tuscan	Hazara	4.08052e-05
Yi	Oroqen	Hazara	0.0666187
Yi	Xibo	Hazara	0.049232
Yi	Yi	Mongola	0.147093
Yi	Oroqen	Mongola	0.030711
Yi	Xibo	Mongola	0.0224733
Yi	Yi	Uygur	0.146863
Yi	Hazara	Uygur	0.0332383
Yi	French	Uygur	0.00382266
Yi	Sindhi	Uygur	0.00924682
Yi	Brahui	Uygur	0.0113421
Yi	Burusho	Uygur	0.013217
Yi	Balochi	Uygur	0.00422431
Yi	Mongola	Uygur	0.0373874
Yi	Cambodian	Uygur	0.0261207
Yi	Pathan	Uygur	0.0017317
Yi	Oroqen	Uygur	0.030711
Yi	Xibo	Uygur	0.0224733
Yi	Yi	Oroqen	0.132383
Yi	Xibo	Oroqen	0.020226
Yi	Yi	Xibo	0.132383
Yi	Yi	Cambodian	0.117674
Yi	Mongola	Cambodian	0.0311626
Yi	Pathan	Cambodian	0.00124921
Yi	Oroqen	Cambodian	0.0245688
Yi	Xibo	Cambodian	0.0179787
Yi	Hazara	French	0.093568
Yi	Pathan	French	0.00499869
Yi	Tuscan	French	7.01646e-05
Yi	Hazara	Makrani	0.0814845
Yi	French	Makrani	0.00966438
Yi	Palestinian	Makrani	0.0839372
Yi	Bedouin	Makrani	0.175196
Yi	Sindhi	Makrani	0.0231171
Yi	Brahui	Makrani	0.0283552
Yi	Adygei	Makrani	0.0271756
Yi	Uygur	Makrani	0.0652667
Yi	Burusho	Makrani	0.0330244
Yi	Balochi	Makrani	0.0106921
Yi	Pathan	Makrani	0.00445532
Yi	Tuscan	Makrani	5.18794e-05
Yi	Hazara	Sindhi	0.0806698
Yi	French	Sindhi	0.00930898
Yi	Balochi	Sindhi	0.0102644
Yi	Cambodian	Sindhi	0.0379286
Yi	Pathan	Sindhi	0.00430526
Yi	Tuscan	Sindhi	4.65216e-05
Yi	Hazara	Brahui	0.0797536
Yi	French	Brahui	0.00926411
Yi	Sindhi	Brahui	0.0221924
Yi	Burusho	Brahui	0.0317207
Yi	Balochi	Brahui	0.0102644
Yi	Pathan	Brahui	0.00437099
Yi	Tuscan	Brahui	4.48215e-05
Yi	Hazara	Burusho	0.0772682
Yi	French	Burusho	0.00889502
Yi	Sindhi	Burusho	0.0212677
Yi	Balochi	Burusho	0.0098367
Yi	Cambodian	Burusho	0.0600775
Yi	Pathan	Burusho	0.00417223
Yi	Tuscan	Burusho	5.70847e-05
Yi	Hazara	Adygei	0.0491278
Yi	French	Adygei	0.00581811
Yi	Sindhi	Adygei	0.0138702
Yi	Brahui	Adygei	0.0170131
Yi	Uygur	Adygei	0.0391053
Yi	Burusho	Adygei	0.0197822
Yi	Balochi	Adygei	0.00605918
Yi	Pathan	Adygei	0.00255669
Yi	Tuscan	Adygei	3.51128e-05
Yi	Hazara	Balochi	0.0698036
Yi	French	Balochi	0.00925474
Yi	Pathan	Balochi	0.00436909
Yi	Tuscan	Balochi	6.09497e-05
Yi	Hazara	Palestinian	0.0217052
Yi	French	Palestinian	0.017048
Yi	Sindhi	Palestinian	0.040686
Yi	Brahui	Palestinian	0.0499013
Yi	Adygei	Palestinian	0.0478513
Yi	Uygur	Palestinian	0.10146
Yi	Burusho	Palestinian	0.0569557
Yi	Balochi	Palestinian	0.0138091
Yi	Pathan	Palestinian	0.00461763
Yi	Tuscan	Palestinian	0.000112698
Yi	French	Bedouin	0.01682
Yi	Palestinian	Bedouin	0.151363
Yi	Sindhi	Bedouin	0.0072546
Yi	Brahui	Bedouin	0.0509993
Yi	Adygei	Bedouin	0.0481949
Yi	Uygur	Bedouin	0.107274
Yi	Burusho	Bedouin	0.0268745
Yi	Balochi	Bedouin	0.0163602
Yi	Pathan	Bedouin	0.00456223
Yi	Tuscan	Bedouin	0.000113581
Yi	French	Mozabite	0.00874084
Yi	Palestinian	Mozabite	0.0941811
Yi	Bedouin	Mozabite	0.19622
Yi	Makrani	Mozabite	0.390941
Yi	Adygei	Mozabite	0.0301458
Yi	Uygur	Mozabite	0.0272722
Yi	Balochi	Mozabite	0.00197807
Yi	Cambodian	Mozabite	0.011041
Yi	Tuscan	Mozabite	4.60128e-05
Yi	Palestinian	BantuKenya	0.0246665
Yi	Bedouin	BantuKenya	0.0583988
Yi	Mozabite	BantuKenya	0.172468
Yi	Yoruba	BantuKenya	0.0869761
Yi	MbutiPygmy	BantuKenya	0.021744
Yi	Mandenka	BantuKenya	0.0422105
Yi	Makrani	BantuKenya	0.151479
Yi	Mozabite	Yoruba	0.342553
Yi	Mandenka	Yoruba	0.0844211
Yi	Mozabite	Mandenka	0.245546
Yi	Yoruba	BiakaPygmy	0.181859
Yi	MbutiPygmy	BiakaPygmy	0.0454648
Yi	BantuKenya	BiakaPygmy	0.34683
Yi	BantuSouthAfrica	BiakaPygmy	0.186584
Yi	Mandenka	BiakaPygmy	0.0882511
Yi	Yoruba	MbutiPygmy	0.094883
Yi	Yoruba	BantuSouthAfrica	0.0632554
Yi	MbutiPygmy	BantuSouthAfrica	0.0158138
Yi	BantuKenya	BantuSouthAfrica	0.120636
Yi	Mandenka	BantuSouthAfrica	0.0306636
Yi	Sindhi	BantuSouthAfrica	0.00488876
Yi	BiakaPygmy	San	0.848988
Yi	MbutiPygmy	San	0.0118604
Yi	BantuKenya	San	0.0904773
Yi	BantuSouthAfrica	San	0.048674
Yi	Mongola	Pathan	0.0460275
Yi	Pathan	Tuscan	0.000679631
Druze	Druze	Bedouin	0.177733
Druze	Palestinian	Bedouin	0.142475
Druze	French	Bedouin	0.021509
Druze	Sindhi	Bedouin	0.00316554
Druze	Brahui	Bedouin	0.0292149
Druze	Adygei	Bedouin	0.0333421
Druze	Uygur	Bedouin	0.00941054
Druze	Burusho	Bedouin	0.00910236
Druze	Balochi	Bedouin	0.0208244
Druze	Tuscan	Bedouin	0.0032662
Druze	Pathan	Bedouin	0.00691824
Druze	Druze	Palestinian	0.174986
Druze	French	Palestinian	0.0218005
Druze	Sindhi	Palestinian	0.0177533
Druze	Brahui	Palestinian	0.0285859
Druze	Adygei	Palestinian	0.0331044
Druze	Uygur	Palestinian	0.00890057
Druze	Burusho	Palestinian	0.0192908
Druze	Balochi	Palestinian	0.0175773
Druze	Tuscan	Palestinian	0.00324079
Druze	Hazara	Palestinian	0.0011119
Druze	Pathan	Palestinian	0.00700224
Druze	Druze	French	0.111743
Druze	Tuscan	French	0.00201769
Druze	Hazara	French	0.00479323
Druze	Pathan	French	0.0075801
Druze	Druze	Mozabite	0.111321
Druze	Bedouin	Mozabite	0.208613
Druze	Makrani	Mozabite	0.335575
Druze	Palestinian	Mozabite	0.0886513
Druze	French	Mozabite	0.0111775
Druze	Adygei	Mozabite	0.0208554
Druze	Uygur	Mozabite	0.00239244
Druze	Balochi	Mozabite	0.00251783
Druze	Tuscan	Mozabite	0.00132317
Druze	Cambodian	Mozabite	0.000108575
Druze	Druze	Makrani	0.0998985
Druze	Bedouin	Makrani	0.186261
Druze	Palestinian	Makrani	0.0790089
Druze	French	Makrani	0.0123585
Druze	Sindhi	Makrani	0.0100871
Druze	Brahui	Makrani	0.0162432
Druze	Adygei	Makrani	0.0188006
Druze	Uygur	Makrani	0.0057255
Druze	Burusho	Makrani	0.0111853
Druze	Balochi	Makrani	0.0136096
Druze	Tuscan	Makrani	0.00149187
Druze	Hazara	Makrani	0.00417423
Druze	Pathan	Makrani	0.00675611
Druze	Druze	Adygei	0.0576175
Druze	French	Adygei	0.00744002
Druze	Sindhi	Adygei	0.00605227
Druze	Brahui	Adygei	0.00974593
Druze	Uygur	Adygei	0.0034305
Druze	Burusho	Adygei	0.00670019
Druze	Balochi	Adygei	0.00771255
Druze	Tuscan	Adygei	0.00100972
Druze	Hazara	Adygei	0.00251668
Druze	Pathan	Adygei	0.00387701
Druze	Druze	Tuscan	0.0185132
Druze	Pathan	Tuscan	0.0010306
Druze	Druze	Balochi	0.0824814
Druze	French	Balochi	0.0118347
Druze	Tuscan	Balochi	0.0017527
Druze	Hazara	Balochi	0.00357585
Druze	Pathan	Balochi	0.00662535
Druze	Druze	Pathan	0.0697968
Druze	Druze	Brahui	0.0329452
Druze	French	Brahui	0.0118467
Druze	Sindhi	Brahui	0.00968362
Druze	Burusho	Brahui	0.0107438
Druze	Balochi	Brahui	0.0130652
Druze	Tuscan	Brahui	0.00128891
Druze	Hazara	Brahui	0.00408556
Druze	Pathan	Brahui	0.00662823
Druze	Druze	Sindhi	0.0248489
Druze	French	Sindhi	0.011904
Druze	Balochi	Sindhi	0.0130652
Druze	Tuscan	Sindhi	0.0013378
Druze	Hazara	Sindhi	0.00413249
Druze	Pathan	Sindhi	0.00652856
Druze	Cambodian	Sindhi	0.000372983
Druze	Druze	Hazara	0.0223092
Druze	Tuscan	Hazara	0.00117341
Druze	Pathan	Hazara	0.0060032
Druze	Cambodian	Hazara	0.000565105
Druze	Druze	Burusho	0.0158059
Druze	French	Burusho	0.0113747
Druze	Sindhi	Burusho	0.00928014
Druze	Balochi	Burusho	0.0125209
Druze	Tuscan	Burusho	0.00164156
Druze	Hazara	Burusho	0.00395824
Druze	Pathan	Burusho	0.00632684
Druze	Cambodian	Burusho	0.000590792
Druze	Bedouin	BantuKenya	0.0620872
Druze	Mozabite	BantuKenya	0.177449
Druze	Yoruba	BantuKenya	0.0894884
Druze	MbutiPygmy	BantuKenya	0.0223721
Druze	Mandenka	BantuKenya	0.0434298
Druze	Makrani	BantuKenya	0.130026
Druze	Palestinian	BantuKenya	0.0232182
Druze	Mozabite	Yoruba	0.352447
Druze	Mandenka	Yoruba	0.0868596
Druze	Mozabite	Mandenka	0.252639
Druze	Yoruba	BiakaPygmy	0.187112
Druze	MbutiPygmy	BiakaPygmy	0.046778
Druze	BantuKenya	BiakaPygmy	0.340693
Druze	BantuSouthAfrica	BiakaPygmy	0.185219
Druze	Mandenka	BiakaPygmy	0.0908001
Druze	Yoruba	MbutiPygmy	0.0976237
Druze	Yoruba	BantuSouthAfrica	0.0650825
Druze	MbutiPygmy	BantuSouthAfrica	0.0162706
Druze	BantuKenya	BantuSouthAfrica	0.118502
Druze	Mandenka	BantuSouthAfrica	0.0315493
Druze	Sindhi	BantuSouthAfrica	0.00213321
Druze	BiakaPygmy	San	0.850603
Druze	MbutiPygmy	San	0.012203
Druze	BantuKenya	San	0.0888764
Druze	BantuSouthAfrica	San	0.0483181
Druze	French	Uygur	0.0048883
Druze	Sindhi	Uygur	0.00403484
Druze	Brahui	Uygur	0.00649729
Druze	Burusho	Uygur	0.00447657
Druze	Balochi	Uygur	0.005377
Druze	Hazara	Uygur	0.00170271
Druze	Pathan	Uygur	0.00262598
Druze	Cambodian	Uygur	0.000256866
Druze	Pathan	Cambodian	0.00189432
Italian	Italian	Palestinian	0.152322
Italian	Druze	Palestinian	0.0249905
Italian	French	Palestinian	0.0221796
Italian	Sindhi	Palestinian	0.0222409
Italian	Brahui	Palestinian	0.041537
Italian	Adygei	Palestinian	0.0364786
Italian	Uygur	Palestinian	0.0185989
Italian	Burusho	Palestinian	0.0335646
Italian	Balochi	Palestinian	0.00603179
Italian	Tuscan	Palestinian	0.00413417
Italian	Hazara	Palestinian	0.000496604
Italian	Pathan	Palestinian	0.0093159
Italian	Italian	Druze	0.142814
Italian	Italian	French	0.0975699
Italian	Druze	French	0.0159585
Italian	Tuscan	French	0.0025739
Italian	Hazara	French	0.00214079
Italian	Pathan	French	0.0100847
Italian	Italian	Pathan	0.0828908
Italian	Druze	Pathan	0.00996797
Italian	Italian	Adygei	0.0503325
Italian	Druze	Adygei	0.00822859
Italian	French	Adygei	0.00756943
Italian	Sindhi	Adygei	0.00758213
Italian	Brahui	Adygei	0.0141614
Italian	Uygur	Adygei	0.00716848
Italian	Burusho	Adygei	0.0116578
Italian	Balochi	Adygei	0.00264663
Italian	Tuscan	Adygei	0.00128807
Italian	Hazara	Adygei	0.00112402
Italian	Pathan	Adygei	0.00515803
Italian	Italian	Uygur	0.0286965
Italian	French	Uygur	0.00497332
Italian	Sindhi	Uygur	0.00505476
Italian	Brahui	Uygur	0.00944095
Italian	Burusho	Uygur	0.0077889
Italian	Balochi	Uygur	0.00184516
Italian	Hazara	Uygur	0.000760476
Italian	Pathan	Uygur	0.00349364
Italian	Cambodian	Uygur	0.000341739
Italian	Italian	Tuscan	0.0209163
Italian	Druze	Tuscan	0.00264395
Italian	Pathan	Tuscan	0.00137113
Italian	Italian	Bedouin	0.13714
Italian	Palestinian	Bedouin	0.158946
Italian	Druze	Bedouin	0.0253828
Italian	French	Bedouin	0.0218831
Italian	Sindhi	Bedouin	0.00396571
Italian	Brahui	Bedouin	0.042451
Italian	Adygei	Bedouin	0.0367405
Italian	Uygur	Bedouin	0.0196645
Italian	Burusho	Bedouin	0.0158374
Italian	Balochi	Bedouin	0.00714606
Italian	Tuscan	Bedouin	0.00416659
Italian	Pathan	Bedouin	0.00920414
Italian	Italian	Mozabite	0.0816252
Italian	Palestinian	Mozabite	0.0988997
Italian	Bedouin	Mozabite	0.220284
Italian	Makrani	Mozabite	0.322246
Italian	Druze	Mozabite	0.0158983
Italian	French	Mozabite	0.0113719
Italian	Adygei	Mozabite	0.0229811
Italian	Uygur	Mozabite	0.00499932
Italian	Balochi	Mozabite	0.000864013
Italian	Tuscan	Mozabite	0.00168792
Italian	Cambodian	Mozabite	0.00014445
Italian	Italian	Brahui	0.0668396
Italian	Druze	Brahui	0.00470504
Italian	French	Brahui	0.0120527
Italian	Sindhi	Brahui	0.0121314
Italian	Burusho	Brahui	0.0186934
Italian	Balochi	Brahui	0.00448345
Italian	Tuscan	Brahui	0.00164422
Italian	Hazara	Brahui	0.00182472
Italian	Pathan	Brahui	0.00881831
Italian	Italian	Burusho	0.0641861
Italian	Druze	Burusho	0.00225731
Italian	French	Burusho	0.0115725
Italian	Sindhi	Burusho	0.0116259
Italian	Balochi	Burusho	0.00429664
Italian	Tuscan	Burusho	0.00209408
Italian	Hazara	Burusho	0.00176786
Italian	Pathan	Burusho	0.00841733
Italian	Cambodian	Burusho	0.000785999
Italian	Italian	Sindhi	0.0450327
Italian	Druze	Sindhi	0.00354878
Italian	French	Sindhi	0.0121111
Italian	Balochi	Sindhi	0.00448345
Italian	Tuscan	Sindhi	0.00170658
Italian	Hazara	Sindhi	0.00184568
Italian	Pathan	Sindhi	0.0086857
Italian	Cambodian	Sindhi	0.000496223
Italian	Italian	Makrani	0.0296347
Italian	Palestinian	Makrani	0.0881426
Italian	Bedouin	Makrani	0.196682
Italian	Druze	Makrani	0.0142669
Italian	French	Makrani	0.0125735
Italian	Sindhi	Makrani	0.0126369
Italian	Brahui	Makrani	0.0236024
Italian	Adygei	Makrani	0.0207169
Italian	Uygur	Makrani	0.0119642
Italian	Burusho	Makrani	0.0194616
Italian	Balochi	Makrani	0.00467026
Italian	Tuscan	Makrani	0.00190313
Italian	Hazara	Makrani	0.00186432
Italian	Pathan	Makrani	0.00898844
Italian	Palestinian	BantuKenya	0.0259023
Italian	Bedouin	BantuKenya	0.0655608
Italian	Mozabite	BantuKenya	0.177102
Italian	Yoruba	BantuKenya	0.0893131
Italian	MbutiPygmy	BantuKenya	0.0223283
Italian	Mandenka	BantuKenya	0.0433447
Italian	Makrani	BantuKenya	0.124862
Italian	Mozabite	Yoruba	0.351757
Italian	Mandenka	Yoruba	0.0866894
Italian	Mozabite	Mandenka	0.252144
Italian	Yoruba	BiakaPygmy	0.186746
Italian	MbutiPygmy	BiakaPygmy	0.0466864
Italian	BantuKenya	BiakaPygmy	0.340905
Italian	BantuSouthAfrica	BiakaPygmy	0.18553
Italian	Mandenka	BiakaPygmy	0.0906223
Italian	Yoruba	MbutiPygmy	0.0974325
Italian	Yoruba	BantuSouthAfrica	0.064955
Italian	MbutiPygmy	BantuSouthAfrica	0.0162387
Italian	BantuKenya	BantuSouthAfrica	0.118576
Italian	Mandenka	BantuSouthAfrica	0.0314875
Italian	Sindhi	BantuSouthAfrica	0.00267243
Italian	BiakaPygmy	San	0.85049
Italian	MbutiPygmy	San	0.0121791
Italian	BantuKenya	San	0.0889318
Italian	BantuSouthAfrica	San	0.0483992
Italian	Druze	Balochi	0.0117795
Italian	French	Balochi	0.0120405
Italian	Tuscan	Balochi	0.00223586
Italian	Hazara	Balochi	0.00159707
Italian	Pathan	Balochi	0.00881448
Italian	Druze	Hazara	0.00318607
Italian	Tuscan	Hazara	0.00149689
Italian	Pathan	Hazara	0.00798676
Italian	Cambodian	Hazara	0.000751825
Italian	Pathan	Cambodian	0.00252024
Sardinian	Sardinian	Palestinian	0.215111
Sardinian	French	Palestinian	0.0295631
Sardinian	Sindhi	Palestinian	0.0130767
Sardinian	Brahui	Palestinian	0.0204062
Sardinian	Adygei	Palestinian	0.041542
Sardinian	Uygur	Palestinian	0.0165116
Sardinian	Burusho	Palestinian	0.0160184
Sardinian	Balochi	Palestinian	0.0228156
Sardinian	Italian	Palestinian	0.00885613
Sardinian	Druze	Palestinian	0.0339379
Sardinian	Tuscan	Palestinian	0.00566529
Sardinian	Hazara	Palestinian	0.000299907
Sardinian	Pathan	Palestinian	0.00184155
Sardinian	Sardinian	French	0.136889
Sardinian	Italian	French	0.0056728
Sardinian	Druze	French	0.0216721
Sardinian	Tuscan	French	0.00352716
Sardinian	Hazara	French	0.00129286
Sardinian	Pathan	French	0.00199352
Sardinian	Sardinian	Adygei	0.072138
Sardinian	French	Adygei	0.0100892
Sardinian	Sindhi	Adygei	0.00445795
Sardinian	Brahui	Adygei	0.00695718
Sardinian	Uygur	Adygei	0.00636399
Sardinian	Burusho	Adygei	0.00556361
Sardinian	Balochi	Adygei	0.010011
Sardinian	Italian	Adygei	0.00292638
Sardinian	Druze	Adygei	0.0111747
Sardinian	Tuscan	Adygei	0.00176511
Sardinian	Hazara	Adygei	0.000678812
Sardinian	Pathan	Adygei	0.00101963
Sardinian	Sardinian	Italian	0.0581409
Sardinian	Sardinian	Tuscan	0.0290873
Sardinian	Italian	Tuscan	0.00121609
Sardinian	Druze	Tuscan	0.00359056
Sardinian	Pathan	Tuscan	0.000271043
Sardinian	Sardinian	Druze	0.185643
Sardinian	Italian	Druze	0.00830334
Sardinian	Sardinian	Bedouin	0.109185
Sardinian	Palestinian	Bedouin	0.181921
Sardinian	French	Bedouin	0.0291678
Sardinian	Sindhi	Bedouin	0.00233166
Sardinian	Brahui	Bedouin	0.0208552
Sardinian	Adygei	Bedouin	0.0418402
Sardinian	Uygur	Bedouin	0.0174577
Sardinian	Burusho	Bedouin	0.00755829
Sardinian	Balochi	Bedouin	0.0270304
Sardinian	Italian	Bedouin	0.00797343
Sardinian	Druze	Bedouin	0.0344706
Sardinian	Tuscan	Bedouin	0.00570971
Sardinian	Pathan	Bedouin	0.00181946
Sardinian	Sardinian	Balochi	0.100124
Sardinian	French	Balochi	0.0160487
Sardinian	Druze	Balochi	0.015997
Sardinian	Tuscan	Balochi	0.00306393
Sardinian	Hazara	Balochi	0.000964496
Sardinian	Pathan	Balochi	0.00174243
Sardinian	Sardinian	Mozabite	0.0661106
Sardinian	Palestinian	Mozabite	0.113195
Sardinian	Bedouin	Mozabite	0.222472
Sardinian	Makrani	Mozabite	0.304928
Sardinian	French	Mozabite	0.0151576
Sardinian	Adygei	Mozabite	0.026171
Sardinian	Uygur	Mozabite	0.00443827
Sardinian	Balochi	Mozabite	0.00326818
Sardinian	Italian	Mozabite	0.00474576
Sardinian	Druze	Mozabite	0.0215904
Sardinian	Tuscan	Mozabite	0.00231306
Sardinian	Cambodian	Mozabite	2.85546e-05
Sardinian	Sardinian	Uygur	0.0275715
Sardinian	French	Uygur	0.00662892
Sardinian	Sindhi	Uygur	0.00297197
Sardinian	Brahui	Uygur	0.00463812
Sardinian	Burusho	Uygur	0.00371719
Sardinian	Balochi	Uygur	0.00697945
Sardinian	Italian	Uygur	0.00166844
Sardinian	Hazara	Uygur	0.000459263
Sardinian	Pathan	Uygur	0.000690617
Sardinian	Cambodian	Uygur	6.75543e-05
Sardinian	Palestinian	Makrani	0.100883
Sardinian	Bedouin	Makrani	0.198636
Sardinian	French	Makrani	0.0167591
Sardinian	Sindhi	Makrani	0.00742992
Sardinian	Brahui	Makrani	0.0115953
Sardinian	Adygei	Makrani	0.0235924
Sardinian	Uygur	Makrani	0.0106215
Sardinian	Burusho	Makrani	0.00928791
Sardinian	Balochi	Makrani	0.0176655
Sardinian	Italian	Makrani	0.00172299
Sardinian	Druze	Makrani	0.0193749
Sardinian	Tuscan	Makrani	0.00260797
Sardinian	Hazara	Makrani	0.00112589
Sardinian	Pathan	Makrani	0.00177682
Sardinian	Palestinian	BantuKenya	0.0296463
Sardinian	Bedouin	BantuKenya	0.066212
Sardinian	Mozabite	BantuKenya	0.177877
Sardinian	Yoruba	BantuKenya	0.0897038
Sardinian	MbutiPygmy	BantuKenya	0.0224259
Sardinian	Mandenka	BantuKenya	0.0435343
Sardinian	Makrani	BantuKenya	0.118151
Sardinian	Mozabite	Yoruba	0.353295
Sardinian	Mandenka	Yoruba	0.0870686
Sardinian	Mozabite	Mandenka	0.253247
Sardinian	Yoruba	BiakaPygmy	0.187562
Sardinian	MbutiPygmy	BiakaPygmy	0.0468906
Sardinian	BantuKenya	BiakaPygmy	0.340369
Sardinian	BantuSouthAfrica	BiakaPygmy	0.1849
Sardinian	Mandenka	BiakaPygmy	0.0910187
Sardinian	Yoruba	MbutiPygmy	0.0978587
Sardinian	Yoruba	BantuSouthAfrica	0.0652391
Sardinian	MbutiPygmy	BantuSouthAfrica	0.0163098
Sardinian	BantuKenya	BantuSouthAfrica	0.118389
Sardinian	Mandenka	BantuSouthAfrica	0.0316252
Sardinian	Sindhi	BantuSouthAfrica	0.00157127
Sardinian	BiakaPygmy	San	0.850741
Sardinian	MbutiPygmy	San	0.0122323
Sardinian	BantuKenya	San	0.088792
Sardinian	BantuSouthAfrica	San	0.0482348
Sardinian	French	Sindhi	0.0161428
Sardinian	Balochi	Sindhi	0.0169589
Sardinian	Italian	Sindhi	0.00261824
Sardinian	Druze	Sindhi	0.00481936
Sardinian	Tuscan	Sindhi	0.00233863
Sardinian	Hazara	Sindhi	0.00111464
Sardinian	Pathan	Sindhi	0.00171698
Sardinian	Cambodian	Sindhi	9.80925e-05
Sardinian	French	Brahui	0.016065
Sardinian	Sindhi	Brahui	0.00713272
Sardinian	Burusho	Brahui	0.00892125
Sardinian	Balochi	Brahui	0.0169589
Sardinian	Italian	Brahui	0.00388611
Sardinian	Druze	Brahui	0.0063896
Sardinian	Tuscan	Brahui	0.00225317
Sardinian	Hazara	Brahui	0.00110198
Sardinian	Pathan	Brahui	0.00174319
Sardinian	French	Burusho	0.0154249
Sardinian	Sindhi	Burusho	0.00683552
Sardinian	Balochi	Burusho	0.0162523
Sardinian	Italian	Burusho	0.00373184
Sardinian	Druze	Burusho	0.0030655
Sardinian	Tuscan	Burusho	0.00286964
Sardinian	Hazara	Burusho	0.00106764
Sardinian	Pathan	Burusho	0.00166392
Sardinian	Cambodian	Burusho	0.000155375
Sardinian	Italian	Pathan	0.00481935
Sardinian	Druze	Pathan	0.0135368
Sardinian	Druze	Hazara	0.00432678
Sardinian	Tuscan	Hazara	0.00205127
Sardinian	Pathan	Hazara	0.00157881
Sardinian	Cambodian	Hazara	0.00014862
Sardinian	Pathan	Cambodian	0.000498196
Tu	Tu	Yi	0.144777
Tu	Tu	Mongola	0.140168
Tu	Yi	Mongola	0.0212957
Tu	Oroqen	Mongola	0.0339138
Tu	Xibo	Mongola	0.0252054
Tu	Tu	Xibo	0.129311
Tu	Yi	Xibo	0.0191661
Tu	Tu	Oroqen	0.126674
Tu	Yi	Oroqen	0.0191661
Tu	Xibo	Oroqen	0.0226848
Tu	Tu	Cambodian	0.115539
Tu	Yi	Cambodian	0.0170366
Tu	Mongola	Cambodian	0.0343222
Tu	Pathan	Cambodian	0.00137587
Tu	Oroqen	Cambodian	0.027131
Tu	Xibo	Cambodian	0.0201643
Tu	Tu	Hazara	0.241884
Tu	Yi	Hazara	0.0468505
Tu	Mongola	Hazara	0.0943887
Tu	Cambodian	Hazara	0.0643077
Tu	Pathan	Hazara	0.0043602
Tu	Tuscan	Hazara	4.49425e-05
Tu	Oroqen	Hazara	0.0735664
Tu	Xibo	Hazara	0.055217
Tu	Tu	Uygur	0.101646
Tu	Yi	Uygur	0.0212624
Tu	Hazara	Uygur	0.0328984
Tu	French	Uygur	0.00380549
Tu	Sindhi	Uygur	0.00950976
Tu	Brahui	Uygur	0.0114473
Tu	Burusho	Uygur	0.0137498
Tu	Balochi	Uygur	0.00420881
Tu	Mongola	Uygur	0.0411782
Tu	Cambodian	Uygur	0.0292308
Tu	Pathan	Uygur	0.00190728
Tu	Oroqen	Uygur	0.0339138
Tu	Xibo	Uygur	0.0252054
Tu	Hazara	French	0.092611
Tu	Pathan	French	0.00550552
Tu	Tuscan	French	7.72787e-05
Tu	Hazara	Makrani	0.080651
Tu	French	Makrani	0.00962097
Tu	Palestinian	Makrani	0.0841506
Tu	Bedouin	Makrani	0.174855
Tu	Sindhi	Makrani	0.0237744
Tu	Brahui	Makrani	0.0286183
Tu	Adygei	Makrani	0.0271518
Tu	Uygur	Makrani	0.0632698
Tu	Burusho	Makrani	0.0343558
Tu	Balochi	Makrani	0.0106528
Tu	Pathan	Makrani	0.00490705
Tu	Tuscan	Makrani	5.71396e-05
Tu	Hazara	Sindhi	0.0798447
Tu	French	Sindhi	0.00926716
Tu	Balochi	Sindhi	0.0102267
Tu	Cambodian	Sindhi	0.0424446
Tu	Pathan	Sindhi	0.00474178
Tu	Tuscan	Sindhi	5.12385e-05
Tu	Hazara	Brahui	0.0789378
Tu	French	Brahui	0.00922249
Tu	Sindhi	Brahui	0.0228234
Tu	Burusho	Brahui	0.0329996
Tu	Balochi	Brahui	0.0102267
Tu	Pathan	Brahui	0.00481417
Tu	Tuscan	Brahui	4.9366e-05
Tu	Hazara	Burusho	0.0764779
Tu	French	Burusho	0.00885506
Tu	Sindhi	Burusho	0.0218724
Tu	Balochi	Burusho	0.0098006
Tu	Cambodian	Burusho	0.0672307
Tu	Pathan	Burusho	0.00459526
Tu	Tuscan	Burusho	6.28727e-05
Tu	Hazara	Adygei	0.0486253
Tu	French	Adygei	0.00579197
Tu	Sindhi	Adygei	0.0142646
Tu	Brahui	Adygei	0.017171
Tu	Uygur	Adygei	0.0379088
Tu	Burusho	Adygei	0.0205797
Tu	Balochi	Adygei	0.00603694
Tu	Pathan	Adygei	0.00281592
Tu	Tuscan	Adygei	3.86729e-05
Tu	Hazara	Balochi	0.0690896
Tu	French	Balochi	0.00921316
Tu	Pathan	Balochi	0.00481208
Tu	Tuscan	Balochi	6.71295e-05
Tu	Hazara	Palestinian	0.0214832
Tu	French	Palestinian	0.0169714
Tu	Sindhi	Palestinian	0.0418429
Tu	Brahui	Palestinian	0.0503644
Tu	Adygei	Palestinian	0.0478093
Tu	Uygur	Palestinian	0.098356
Tu	Burusho	Palestinian	0.059252
Tu	Balochi	Palestinian	0.0137585
Tu	Pathan	Palestinian	0.00508582
Tu	Tuscan	Palestinian	0.000124124
Tu	French	Bedouin	0.0167445
Tu	Palestinian	Bedouin	0.151747
Tu	Sindhi	Bedouin	0.00746088
Tu	Brahui	Bedouin	0.0514726
Tu	Adygei	Bedouin	0.0481526
Tu	Uygur	Bedouin	0.103991
Tu	Burusho	Bedouin	0.027958
Tu	Balochi	Bedouin	0.0163001
Tu	Pathan	Bedouin	0.0050248
Tu	Tuscan	Bedouin	0.000125098
Tu	French	Mozabite	0.00870157
Tu	Palestinian	Mozabite	0.0944205
Tu	Bedouin	Mozabite	0.195837
Tu	Makrani	Mozabite	0.390685
Tu	Adygei	Mozabite	0.0301193
Tu	Uygur	Mozabite	0.0264377
Tu	Balochi	Mozabite	0.00197081
Tu	Cambodian	Mozabite	0.0123556
Tu	Tuscan	Mozabite	5.06781e-05
Tu	Palestinian	BantuKenya	0.0247292
Tu	Bedouin	BantuKenya	0.0582849
Tu	Mozabite	BantuKenya	0.17247
Tu	Yoruba	BantuKenya	0.0869774
Tu	MbutiPygmy	BantuKenya	0.0217444
Tu	Mandenka	BantuKenya	0.0422112
Tu	Makrani	BantuKenya	0.15138
Tu	Mozabite	Yoruba	0.342558
Tu	Mandenka	Yoruba	0.0844224
Tu	Mozabite	Mandenka	0.24555
Tu	Yoruba	BiakaPygmy	0.181862
Tu	MbutiPygmy	BiakaPygmy	0.0454655
Tu	BantuKenya	BiakaPygmy	0.346739
Tu	BantuSouthAfrica	BiakaPygmy	0.18667
Tu	Mandenka	BiakaPygmy	0.0882524
Tu	Yoruba	MbutiPygmy	0.0948845
Tu	Yoruba	BantuSouthAfrica	0.0632563
Tu	MbutiPygmy	BantuSouthAfrica	0.0158141
Tu	BantuKenya	BantuSouthAfrica	0.120605
Tu	Mandenka	BantuSouthAfrica	0.030664
Tu	Sindhi	BantuSouthAfrica	0.00502777
Tu	BiakaPygmy	San	0.848989
Tu	MbutiPygmy	San	0.0118606
Tu	BantuKenya	San	0.0904536
Tu	BantuSouthAfrica	San	0.0486966
Tu	Mongola	Pathan	0.0506943
Tu	Pathan	Tuscan	0.00074854
Russian	Russian	Druze	0.109286
Russian	Sardinian	Druze	0.0132358
Russian	Italian	Druze	0.00512597
Russian	Russian	French	0.074527
Russian	Druze	French	0.0142637
Russian	Tuscan	French	0.00227509
Russian	Hazara	French	0.0147493
Russian	Pathan	French	0.00651681
Russian	Sardinian	French	0.0097598
Russian	Italian	French	0.00350203
Russian	Russian	Sardinian	0.0712973
Russian	Russian	Sindhi	0.0625668
Russian	Druze	Sindhi	0.00317192
Russian	French	Sindhi	0.0118531
Russian	Balochi	Sindhi	0.012938
Russian	Tuscan	Sindhi	0.00150846
Russian	Hazara	Sindhi	0.0127161
Russian	Pathan	Sindhi	0.00561278
Russian	Cambodian	Sindhi	0.00211244
Russian	Italian	Sindhi	0.00161634
Russian	Russian	Burusho	0.0607867
Russian	Druze	Burusho	0.0020176
Russian	French	Burusho	0.011326
Russian	Sindhi	Burusho	0.0170257
[truncated: 6,260 more rows]
