# Supplementary material for: Inferring Human Colonization History Using a Copying Model
Source: PLoS Genet. 2008 May 23;4(5):e1000078. doi: 10.1371/journal.pgen.1000078 (PMC2367454; doi:10.1371/journal.pgen.1000078)
Supplement: Table S5 — Inference of ordering. First column gives score for each population based on pairwise comparisons. The second to fifth columns give details of the initial ordering chosen based on those scores (U(0)), including the inferred value of the recombination rate ρ and the likelihood of generating the haploids for each population, both of which are calculated based on the greedy approach. For subsequent iterations, ρ is kept fixed, but the likelihoods for particular populations change. After the final iteration, new ρ values are calculated for each population, shown in the final column of the table. (0.04 MB XLS) [file pgen.1000078.s007.xls]

## Sheet: FinalLogLikFileMCMCPairwise
Score in pairwise analysis	U(0)	Number of haploids	log likelihood	Initial log10Rho	U(1)	Population log likelihood	U(2)	log likelihood	U(3)	log likelihood	U(4)	log likelihood	U(5)	log likelihood	U(6)	log likelihood	U(7)	log likelihood	U(8)	log likelihood	U(9)	log likelihood	U(10)	log likelihood	U(11)	log likelihood	U(12)	log likelihood	U(13)	log likelihood	U(14)	log likelihood	Finallog10Rho
52	San	12	-11054.9	-0.589177	-11054.9		-11054.9	-11054.9	San	-11054.9	San	-11054.9	San	-11054.9	San	-11054.9	San	-11054.9	San	-11054.9	San	-11054.9	San	-11054.9	San	-11054.9	San	-11054.9	San	-11054.9	San	-11054.9	-0.589177
51	BiakaPygmy	46	-29186.4	-0.09723	BiakaPygmy	-29186.4	BiakaPygmy	-29186.4	BiakaPygmy	-29186.4	BiakaPygmy	-29186.4	BiakaPygmy	-29186.4	BiakaPygmy	-29186.4	BiakaPygmy	-29186.4	BiakaPygmy	-29186.4	BiakaPygmy	-29186.4	BiakaPygmy	-29186.4	BiakaPygmy	-29186.4	BiakaPygmy	-29186.4	BiakaPygmy	-29186.4	BiakaPygmy	-29185.9	-0.106594
50	BantuKenya	22	-13544.5	0.219445	BantuSouthAfrica	-10023.1	BantuSouthAfrica	-10023.1	BantuSouthAfrica	-10023.1	BantuSouthAfrica	-10023.1	BantuSouthAfrica	-10023.1	BantuSouthAfrica	-10023.1	BantuSouthAfrica	-10023.1	BantuSouthAfrica	-10023.1	BantuSouthAfrica	-10023.1	BantuSouthAfrica	-10023.1	BantuSouthAfrica	-10023.1	BantuSouthAfrica	-10023.1	BantuSouthAfrica	-10023.1	BantuSouthAfrica	-10019.5	0.176502
49	BantuSouthAfrica	16	-9367.07	0.252809	BantuKenya	-12843.5	BantuKenya	-12843.5	BantuKenya	-12843.5	BantuKenya	-12843.5	BantuKenya	-12843.5	BantuKenya	-12843.5	BantuKenya	-12843.5	BantuKenya	-12843.5	BantuKenya	-12843.5	BantuKenya	-12843.5	BantuKenya	-12843.5	BantuKenya	-12843.5	BantuKenya	-12843.5	BantuKenya	-12842.2	0.236651
48	MbutiPygmy	24	-13355.5	0.412423	MbutiPygmy	-13355.5	MbutiPygmy	-13355.5	MbutiPygmy	-13355.5	MbutiPygmy	-13355.5	MbutiPygmy	-13355.5	MbutiPygmy	-13355.5	MbutiPygmy	-13355.5	MbutiPygmy	-13355.5	MbutiPygmy	-13355.5	MbutiPygmy	-13355.5	MbutiPygmy	-13355.5	MbutiPygmy	-13355.5	MbutiPygmy	-13355.5	MbutiPygmy	-13353.9	0.386888
47	Yoruba	44	-21657.3	0.341805	Yoruba	-21657.3	Yoruba	-21657.3	Yoruba	-21657.3	Yoruba	-21657.3	Yoruba	-21657.3	Yoruba	-21657.3	Yoruba	-21657.3	Yoruba	-21657.3	Yoruba	-21657.3	Yoruba	-21657.3	Yoruba	-21657.3	Yoruba	-21657.3	Yoruba	-21657.3	Yoruba	-21667.3	0.419072
46	Mandenka	42	-19558.1	0.391741	Mandenka	-19558.1	Mandenka	-19558.1	Mandenka	-19558.1	Mandenka	-19558.1	Mandenka	-19558.1	Mandenka	-19558.1	Mandenka	-19558.1	Mandenka	-19558.1	Mandenka	-19558.1	Mandenka	-19558.1	Mandenka	-19558.1	Mandenka	-19558.1	Mandenka	-19558.1	Mandenka	-19558.1	0.389727
45	Mozabite	56	-25828.7	0.229846	Mozabite	-25828.7	Mozabite	-25828.7	Mozabite	-25828.7	Mozabite	-25828.7	Mozabite	-25828.7	Mozabite	-25828.7	Mozabite	-25828.7	Mozabite	-25828.7	Mozabite	-25828.7	Mozabite	-25828.7	Mozabite	-25828.7	Mozabite	-25828.7	Mozabite	-25828.7	Mozabite	-25828.4	0.211521
44	Makrani	50	-20066.6	0.049456	Makrani	-20066.6	Makrani	-20066.6	Makrani	-20066.6	Makrani	-20066.6	Makrani	-20066.6	Makrani	-20066.6	Makrani	-20066.6	Makrani	-20066.6	Makrani	-20066.6	Makrani	-20066.6	Makrani	-20066.6	Makrani	-20066.6	Makrani	-20066.6	Makrani	-20063.7	0.027627
42	Bedouin	90	-31104	0.175777	Bedouin	-31104	Bedouin	-31104	Bedouin	-31104	Bedouin	-31104	Bedouin	-31104	Bedouin	-31104	Bedouin	-31104	Bedouin	-31104	Bedouin	-31104	Bedouin	-31104	Bedouin	-31104	Bedouin	-31104	Bedouin	-31104	Bedouin	-31105.2	0.185461
41	Palestinian	88	-29373.1	0.354287	Palestinian	-29373.1	Palestinian	-29373.1	Palestinian	-29373.1	Palestinian	-29373.1	Palestinian	-29373.1	Palestinian	-29373.1	Palestinian	-29373.1	Palestinian	-29373.1	Palestinian	-29373.1	Palestinian	-29373.1	Palestinian	-29373.1	Palestinian	-29373.1	Palestinian	-29373.1	Palestinian	-29373	0.356058
40	Burusho	46	-16627.9	0.382771	Uygur	-8663.43	Uygur	-8663.43	Uygur	-8663.43	Uygur	-8663.43	Uygur	-8663.43	Uygur	-8663.43	Uygur	-8663.43	Uygur	-8663.43	Uygur	-8663.43	Uygur	-8663.43	Uygur	-8663.43	Uygur	-8663.43	Adygei	-11007.1	Adygei	-10993.5	0.462053
40	Uygur	20	-8373.43	0.489296	Burusho	-16332.9	Brahui	-16716.3	Brahui	-16716.3	Brahui	-16716.3	Brahui	-16716.3	Brahui	-16716.3	Brahui	-16716.3	Brahui	-16716.3	Brahui	-16716.3	Brahui	-16716.3	Brahui	-16716.3	Brahui	-16716.3	Uygur	-8548.43	Uygur	-8549.24	0.461832
39	Brahui	48	-16456.3	0.506724	Brahui	-16456.3	Burusho	-16049.9	Adygei	-10767.1	Adygei	-10767.1	Adygei	-10767.1	Adygei	-10767.1	Adygei	-10767.1	Adygei	-10767.1	Adygei	-10767.1	Adygei	-10767.1	Adygei	-10767.1	Adygei	-10767.1	Brahui	-16589.3	Brahui	-16586.2	0.479103
38	Sindhi	48	-16737.1	0.582389	Adygei	-10659.1	Adygei	-10659.1	Burusho	-15927.9	Burusho	-15927.9	Burusho	-15927.9	Burusho	-15927.9	Burusho	-15927.9	Burusho	-15927.9	Burusho	-15927.9	Burusho	-15927.9	Burusho	-15927.9	Burusho	-15927.9	Burusho	-15927.9	Burusho	-15974.9	0.529282
37	Adygei	30	-10583.1	0.559465	Sindhi	-16638.1	Sindhi	-16638.1	Sindhi	-16638.1	Sindhi	-16638.1	Sindhi	-16638.1	Sindhi	-16638.1	Sindhi	-16638.1	Sindhi	-16638.1	Sindhi	-16638.1	Sindhi	-16638.1	Sindhi	-16638.1	Sindhi	-16638.1	Sindhi	-16638.1	Sindhi	-16614.5	0.493993
36	Balochi	48	-15828.9	0.600358	Hazara	-15538	Hazara	-15538	Hazara	-15538	Hazara	-15538	Hazara	-15538	Hazara	-15538	Hazara	-15538	Hazara	-15538	Hazara	-15538	Hazara	-15538	Hazara	-15538	Hazara	-15538	Balochi	-15828.9	Balochi	-15830.1	0.614004
34	Hazara	44	-15508	0.5865	Balochi	-15779.9	Balochi	-15779.9	Balochi	-15779.9	Balochi	-15779.9	Balochi	-15779.9	Balochi	-15779.9	Balochi	-15779.9	Balochi	-15779.9	Balochi	-15779.9	Balochi	-15779.9	Balochi	-15779.9	Balochi	-15779.9	French	-17629.7	French	-17628.3	0.666677
34	Tuscan	12	-5172.3	0.644315	Tuscan	-5172.3	French	-17561.7	French	-17561.7	French	-17561.7	French	-17561.7	French	-17561.7	French	-17561.7	French	-17561.7	French	-17561.7	French	-17561.7	French	-17561.7	French	-17561.7	Hazara	-15412	Hazara	-15409.9	0.557185
33	Pathan	48	-15710.7	0.683868	French	-17511.7	Tuscan	-5114.3	Cambodian	-6890.3	Cambodian	-6890.3	Cambodian	-6890.3	Cambodian	-6890.3	Cambodian	-6890.3	Cambodian	-6890.3	Cambodian	-6890.3	Cambodian	-6890.3	Cambodian	-6890.3	Cambodian	-6890.3	Cambodian	-6890.3	Cambodian	-6890.02	0.219161
30	French	56	-17466.7	0.681552	Pathan	-15654.7	Cambodian	-6890.3	Tuscan	-5114.3	Tuscan	-5114.3	Tuscan	-5114.3	Tuscan	-5114.3	Tuscan	-5114.3	Tuscan	-5114.3	Tuscan	-5114.3	Tuscan	-5114.3	Tuscan	-5114.3	Tuscan	-5114.3	Tuscan	-5114.3	Tuscan	-5122.18	0.7771
29	Cambodian	16	-6890.3	0.197062	Cambodian	-6890.3	Pathan	-15652.7	Pathan	-15652.7	Pathan	-15652.7	Pathan	-15652.7	Pathan	-15652.7	Pathan	-15652.7	Pathan	-15652.7	Pathan	-15652.7	Pathan	-15652.7	Pathan	-15652.7	Pathan	-15652.7	Pathan	-15652.7	Pathan	-15665	0.772237
28	Mongola	20	-7964.74	0.100604	Mongola	-7964.74	Mongola	-7964.74	Mongola	-7964.74	Mongola	-7964.74	Mongola	-7964.74	Mongola	-7964.74	Mongola	-7964.74	Mongola	-7964.74	Mongola	-7964.74	Mongola	-7964.74	Mongola	-7964.74	Mongola	-7964.74	Mongola	-7964.74	Mongola	-7965.81	0.166329
27	Italian	24	-8394.84	0.677927	Oroqen	-6942.09	Oroqen	-6942.09	Oroqen	-6942.09	Oroqen	-6942.09	Oroqen	-6942.09	Oroqen	-6942.09	Oroqen	-6942.09	Oroqen	-6942.09	Oroqen	-6942.09	Oroqen	-6942.09	Oroqen	-6942.09	Oroqen	-6942.09	Oroqen	-6942.09	Oroqen	-6943.01	-0.005015
26	Oroqen	18	-6942.09	-0.084086	Italian	-8394.84	Xibo	-6837.5	Xibo	-6837.5	Xibo	-6837.5	Xibo	-6837.5	Xibo	-6837.5	Xibo	-6837.5	Xibo	-6837.5	Xibo	-6837.5	Xibo	-6837.5	Xibo	-6837.5	Xibo	-6837.5	Xibo	-6837.5	Xibo	-6832.19	0.03331
25	Yi	20	-7485.49	0.166027	Xibo	-6837.5	Italian	-8394.84	Yi	-7389.49	Yi	-7389.49	Yi	-7389.49	Yi	-7389.49	Yi	-7389.49	Yi	-7389.49	Yi	-7389.49	Yi	-7389.49	Yi	-7389.49	Yi	-7389.49	Yi	-7389.49	Yi	-7382.83	0.040148
25	Xibo	18	-6755.5	0.118179	Yi	-7389.49	Yi	-7389.49	Italian	-8394.84	Druze	-24609.1	Druze	-24609.1	Druze	-24609.1	Druze	-24609.1	Druze	-24609.1	Druze	-24609.1	Druze	-24609.1	Druze	-24609.1	Druze	-24609.1	Druze	-24609.1	Druze	-24595.2	0.6049
25	Tu	20	-7337.46	0.105836	Tu	-7337.46	Druze	-24560.1	Druze	-24560.1	Italian	-8336.84	Italian	-8336.84	Italian	-8336.84	Italian	-8336.84	Italian	-8336.84	Italian	-8336.84	Italian	-8336.84	Italian	-8336.84	Italian	-8336.84	Italian	-8336.84	Italian	-8336.38	0.67041
24	Orcadian	26	-8861.53	0.612569	Druze	-24560.1	Tu	-7337.46	Sardinian	-16033.2	Sardinian	-16033.2	Sardinian	-16033.2	Sardinian	-16033.2	Sardinian	-16033.2	Sardinian	-16033.2	Sardinian	-16033.2	Sardinian	-16033.2	Sardinian	-16033.2	Sardinian	-16033.2	Sardinian	-16033.2	Sardinian	-16033.4	0.524537
22	Druze	82	-24544.1	0.69257	Orcadian	-8841.53	Sardinian	-16033.2	Tu	-7337.46	Russian	-14499.5	Russian	-14499.5	Russian	-14499.5	Russian	-14499.5	Russian	-14499.5	Russian	-14499.5	Russian	-14499.5	Russian	-14499.5	Russian	-14499.5	Tu	-7337.46	Tu	-7336.64	0.148397
22	Naxi	16	-6079.74	0.159883	Sardinian	-15959.2	Orcadian	-8762.53	Russian	-14499.5	Tu	-7337.46	Tu	-7337.46	Tu	-7337.46	Tu	-7337.46	Tu	-7337.46	Tu	-7337.46	Tu	-7337.46	Tu	-7337.46	Tu	-7337.46	Russian	-14499.5	Russian	-14500.6	0.815441
20	Sardinian	54	-15959.2	0.524677	Naxi	-6079.74	Russian	-14431.5	Orcadian	-8670.53	Orcadian	-8670.53	Orcadian	-8670.53	Orcadian	-8670.53	Kalash	-13727	Kalash	-13727	Kalash	-13727	Kalash	-13727	Kalash	-13727	Kalash	-13727	Kalash	-13727	Kalash	-13743.2	0.415161
20	Daur	20	-7144.07	0.167951	Russian	-14431.5	Naxi	-6079.74	Daur	-7144.07	Daur	-7144.07	Daur	-7144.07	Daur	-7144.07	Orcadian	-8670.53	Orcadian	-8670.53	Orcadian	-8670.53	Orcadian	-8670.53	Orcadian	-8670.53	Orcadian	-8670.53	Naxi	-6079.74	Naxi	-6080.47	0.124526
19	Russian	48	-14431.5	0.79424	Daur	-7144.07	Daur	-7144.07	Naxi	-6079.74	Naxi	-6079.74	Naxi	-6079.74	Naxi	-6079.74	Daur	-7144.07	Daur	-7144.07	Daur	-7144.07	Daur	-7144.07	Daur	-7144.07	Daur	-7144.07	Daur	-7144.07	Daur	-7143.18	0.197386
17	Basque	48	-14008.4	0.523193	Hezhen	-6472.78	Hezhen	-6472.78	Hezhen	-6472.78	Hezhen	-6472.78	Hezhen	-6472.78	Hezhen	-6472.78	Naxi	-6079.74	Naxi	-6079.74	Naxi	-6079.74	Naxi	-6079.74	Naxi	-6079.74	Naxi	-6079.74	Orcadian	-8647.53	Orcadian	-8624.64	0.409023
17	Hezhen	18	-6472.78	0.092212	Basque	-14008.4	Han	-20252.1	Han	-20252.1	Han	-20252.1	Han	-20252.1	Han	-20252.1	Hezhen	-6472.78	Hezhen	-6472.78	Hezhen	-6472.78	Hezhen	-6472.78	Hezhen	-6472.78	Hezhen	-6472.78	Hezhen	-6472.78	Hezhen	-6472.39	0.072569
16	Han	68	-20252.1	0.246503	Han	-20252.1	Basque	-14008.4	Tujia	-6882.11	Tujia	-6882.11	Tujia	-6882.11	Kalash	-13727	Han	-20252.1	Han	-20252.1	Han	-20252.1	Han	-20252.1	Han	-20252.1	Han	-20252.1	Han	-20252.1	Han	-20252.9	0.256979
16	Yakut	50	-14834.2	0.406704	Tujia	-6882.11	Tujia	-6882.11	Basque	-14008.4	She	-6739.07	Kalash	-13727	Tujia	-6882.11	Tujia	-6882.11	Tujia	-6882.11	Tujia	-6882.11	Tujia	-6882.11	Tujia	-6882.11	Tujia	-6882.11	Tujia	-6882.11	Tujia	-6881.83	0.256353
16	Tujia	20	-6882.11	0.284053	Yakut	-14817.2	She	-6739.07	She	-6739.07	Basque	-14008.4	Basque	-14004.4	Basque	-14004.4	Basque	-14004.4	Basque	-14004.4	Basque	-14004.4	Basque	-14004.4	Basque	-14004.4	Basque	-14004.4	Basque	-14004.4	Basque	-14008	0.516617
15	Dai	20	-7037.19	0.287275	She	-6739.07	Yakut	-14817.2	Kalash	-13727	Kalash	-13727	She	-6739.07	She	-6739.07	She	-6739.07	She	-6739.07	She	-6739.07	She	-6739.07	She	-6739.07	She	-6739.07	She	-6739.07	She	-6739.04	0.24752
15	She	20	-6716.07	0.238201	Dai	-7009.19	Kalash	-13727	Yakut	-14817.2	Japanese	-16765.9	Japanese	-16765.9	Japanese	-16765.9	Japanese	-16765.9	Japanese	-16765.9	Japanese	-16765.9	Japanese	-16765.9	Japanese	-16765.9	Japanese	-16765.9	Japanese	-16765.9	Japanese	-16760.2	0.401368
14	Han-NChina	20	-6851.09	0.501206	Kalash	-13727	Dai	-7009.19	Japanese	-16745.9	Yakut	-14792.2	Yakut	-14792.2	Yakut	-14792.2	Colombian	-5563.79	Colombian	-5563.79	Colombian	-5563.79	Colombian	-5563.79	Colombian	-5563.79	Colombian	-5563.79	Colombian	-5563.79	Colombian	-5563.1	0.373741
12	Kalash	46	-13727	0.395966	Han-NChina	-6851.09	Japanese	-16742.9	Dai	-7001.19	Melanesian	-8463.8	Melanesian	-8463.8	Colombian	-5550.79	Yakut	-14766.2	Maya	-12702.8	Maya	-12702.8	Maya	-12702.8	Maya	-12702.8	Maya	-12702.8	Pima	-6724.35	Pima	-6712.49	-0.831617
12	Japanese	58	-16723.9	0.443077	Japanese	-16723.9	Han-NChina	-6826.09	Melanesian	-8463.8	Dai	-7001.19	Colombian	-5550.79	Melanesian	-8463.8	Maya	-12702.8	Yakut	-14766.2	Yakut	-14766.2	Pima	-6206.35	Pima	-6206.35	Pima	-6206.35	Surui	-4479.27	Surui	-4458.8	-0.75119
11	Miao	20	-6653.72	0.546413	Miao	-6653.72	Melanesian	-8463.8	Han-NChina	-6826.09	Colombian	-5550.79	Dai	-7001.19	Maya	-12702.8	Melanesian	-8463.8	Pima	-6206.35	Pima	-6206.35	Yakut	-14766.2	Surui	-4272.27	Surui	-4272.27	Maya	-11944.8	Maya	-11944.4	-0.054746
8	Lahu	16	-5720.82	0.37434	Melanesian	-8463.8	Miao	-6625.72	Colombian	-5550.79	Han-NChina	-6826.09	Maya	-12702.8	Dai	-7001.19	Pima	-6206.35	Melanesian	-8458.8	Melanesian	-8458.8	Surui	-4272.27	Yakut	-14766.2	Karitiana	-6285.52	Yakut	-14766.2	Yakut	-14753.2	0.516919
5	Melanesian	22	-8460.8	0.510322	Lahu	-5712.82	Colombian	-5550.79	Miao	-6625.72	Maya	-12702.8	Han-NChina	-6826.09	Pima	-6206.35	Dai	-7001.19	Surui	-4272.27	Surui	-4272.27	Melanesian	-8458.8	Karitiana	-6285.52	Yakut	-14766.2	Melanesian	-8458.8	Melanesian	-8471.07	0.566179
5	Papuan	32	-11328.8	-0.333127	Colombian	-5550.79	Lahu	-5712.82	Maya	-12702.8	Miao	-6625.72	Pima	-6206.35	Han-NChina	-6826.09	Surui	-4272.27	Dai	-7001.19	Dai	-7001.19	Karitiana	-6285.52	Melanesian	-8458.8	Melanesian	-8458.8	Karitiana	-6285.52	Karitiana	-6283.24	-0.774063
4	Colombian	14	-5550.79	0.408442	Papuan	-11328.8	Maya	-12702.8	Lahu	-5712.82	Pima	-6206.35	Miao	-6625.72	Surui	-4272.27	Han-NChina	-6826.09	Karitiana	-6285.52	Karitiana	-6285.52	Dai	-7001.19	Papuan	-11328.8	Papuan	-11328.8	Papuan	-11328.8	Papuan	-11320.2	-0.201754
4	Maya	42	-12702.8	-0.059408	Maya	-12702.8	Papuan	-11328.8	Pima	-6206.35	Lahu	-5712.82	Surui	-4272.27	Miao	-6625.72	Karitiana	-6285.52	Han-NChina	-6826.09	Han-NChina	-6826.09	Papuan	-11328.8	Dai	-7001.19	Han-NChina	-6826.09	Dai	-7001.19	Dai	-6987.44	0.470395
2	Pima	24	-6206.35	-0.648611	Pima	-6206.35	Pima	-6206.35	Papuan	-11328.8	Surui	-4272.27	Lahu	-5712.82	Karitiana	-6285.52	Miao	-6625.72	Papuan	-11328.8	Papuan	-11328.8	Han-NChina	-6826.09	Han-NChina	-6826.09	Dai	-7001.19	Lahu	-5736.82	Lahu	-5737.24	0.400737
1	Karitiana	28	-6415.52	-0.699193	Surui	-4272.27	Surui	-4272.27	Surui	-4272.27	Papuan	-11328.8	Karitiana	-6285.52	Lahu	-5712.82	Papuan	-11328.8	Miao	-6625.72	Miao	-6625.72	Miao	-6625.72	Miao	-6625.72	Miao	-6625.72	Han-NChina	-6820.09	Han-NChina	-6821.89	0.604036
0	Surui	16	-4187.27	-0.562292	Karitiana	-6285.52	Karitiana	-6285.52	Karitiana	-6285.52	Karitiana	-6285.52	Papuan	-11328.8	Papuan	-11328.8	Lahu	-5712.82	Lahu	-5712.82	Lahu	-5712.82	Lahu	-5712.82	Lahu	-5712.82	Lahu	-5712.82	Miao	-6607.72	Miao	-6601.58	0.437703
	Total log likelihood:		-672083			-660835		-671818		-671775		-671761		-671757		-671757		-671744		-671739		-671739		-671739		-671739		-671739		-671672		-671602
